# Supplementary material for: 1,3-Dihydr­oxy-2-(hydroxy­meth­yl)propan-2-aminium 2,2-dichloro­acetate
Source: Acta Crystallogr Sect E Struct Rep Online. 2009 May 14;65(Pt 6):o1278. doi: 10.1107/S1600536809016626 (PMC2969592; doi:10.1107/S1600536809016626)
Supplement: Supplementary file 1 [file e-65-o1278-sup1.cif]

##############################################################################
###                                                                        ###
###        Electronic paper (Acta Crystallographica Section E)             ###
###                                                                        ###
##############################################################################
#                                                                            #
# This CIF contains the data in a paper accepted for publication in Acta     #
# Crystallographica Section E. It conforms to the requirements of Notes      #
# for Authors for Section E, and has been peer reviewed under the auspices   #
# of the IUCr Commission on Journals.                                        #
#                                                                            #
# Full details of the Crystallographic Information File format               #
# are given in the paper "The Crystallographic Information File (CIF):       #
# a New Standard Archive File for Crystallography" by S. R. Hall, F. H.      #
# Allen and I. D. Brown [Acta Cryst. (1991), A47, 655-685].                  #
#                                                                            #
# The current version of the core CIF dictionary is obtainable from          #
# ftp://ftp.iucr.org/pub/cif_core.dic. The current version number is 2.4.    #
#                                                                            #
# Software is freely available for graphical display of the structure(s) in  #
# this CIF.  For information consult the CIF home page http://www.iucr.org/  #
# cif/home.html                                                              #
#                                                                            #
# This file may be used for bona fide research purposes within the           #
# scientific community so long as proper attribution is given to the journal # 
# article from which it was obtained.                                        #
#                                                                            #
##############################################################################
                                             
data_I
_audit_creation_method     SHELXL97
_chemical_name_systematic
;
1,3-Dihydroxy-2-(hydroxymethyl)propan-2-aminium 2,2-dichloroacetate
;
_chemical_name_common     ?
_chemical_formula_moiety     'C4 H12 N O3 + , C2 H Cl2 O2 -'
_chemical_formula_sum     'C6 H13 Cl2 N O5'
_chemical_formula_iupac     'C4 H12 N O3 + , C2 H Cl2 O2 -'
_chemical_formula_weight     250.07
_chemical_melting_point     ?
_symmetry_cell_setting     monoclinic
_symmetry_space_group_name_H-M     'P 21'
_symmetry_space_group_name_Hall     'P 2yb'
loop_
    _symmetry_equiv_pos_as_xyz
    'x, y, z'
    '-x, y+1/2, -z'
_cell_length_a     8.6231(17)
_cell_length_b     6.1376(12)
_cell_length_c     9.898(2)
_cell_angle_alpha     90.00
_cell_angle_beta     97.03(3)
_cell_angle_gamma     90.00
_cell_volume     519.92(18)
_cell_formula_units_Z     2
_cell_measurement_reflns_used     735
_cell_measurement_theta_min     2.7997
_cell_measurement_theta_max     27.4605
_cell_measurement_temperature     293(2)
_exptl_crystal_description     prism
_exptl_crystal_colour     colourless
_exptl_crystal_size_max     0.22
_exptl_crystal_size_mid     0.18
_exptl_crystal_size_min     0.12
_exptl_crystal_density_diffrn     1.597
_exptl_crystal_density_meas     ?
_exptl_crystal_density_method     'not measured'
_exptl_crystal_F_000     260
_exptl_absorpt_coefficient_mu     0.621
_exptl_absorpt_correction_type     multi-scan
_exptl_absorpt_process_details     '(CrystalClear; Rigaku, 2005)'
_exptl_absorpt_correction_T_min     0.8754
_exptl_absorpt_correction_T_max     0.9292
_exptl_special_details
;
;
_diffrn_ambient_temperature     293(2)
_diffrn_radiation_type     MoK\a
_diffrn_radiation_wavelength     0.71073
_diffrn_radiation_source     'fine-focus sealed tube'
_diffrn_radiation_monochromator     graphite
_diffrn_measurement_device_type     'Rigaku SCXmini'
_diffrn_measurement_method     \w
_diffrn_detector_area_resol_mean     13.6612
_diffrn_reflns_number     4914
_diffrn_reflns_av_R_equivalents     0.0253
_diffrn_reflns_av_sigmaI/netI     0.0315
_diffrn_reflns_theta_min     3.34
_diffrn_reflns_theta_max     25.99
_diffrn_reflns_theta_full     25.99
_diffrn_measured_fraction_theta_max     0.997
_diffrn_measured_fraction_theta_full     0.997
_diffrn_reflns_limit_h_min     -10
_diffrn_reflns_limit_h_max     10
_diffrn_reflns_limit_k_min     -7
_diffrn_reflns_limit_k_max     7
_diffrn_reflns_limit_l_min     -12
_diffrn_reflns_limit_l_max     12
_diffrn_standards_number     0
_diffrn_standards_interval_count     .
_diffrn_standards_interval_time     .
_diffrn_standards_decay_%     ?
_refine_special_details
;
Refinement of <i>F</i>^2^ against ALL reflections. The weighted <i>R</i>-factor
<i>wR</i> and goodness of fit <i>S</i> are based on <i>F</i>^2^, conventional
<i>R</i>-factors <i>R</i> are based on <i>F</i>, with <i>F</i> set to zero for
negative <i>F</i>^2^. The threshold expression of <i>F</i>^2^ >
\s(<i>F</i>^2^) is used only for calculating <i>R</i>-factors(gt) <i>etc</i>.
and is not relevant to the choice of reflections for refinement.
<i>R</i>-factors based on <i>F</i>^2^ are statistically about twice as large
as those based on <i>F</i>, and <i>R</i>- factors based on ALL data will be
even larger.
;
_reflns_number_total     2044
_reflns_number_gt     1951
_reflns_threshold_expression     I>2\s(I)
_refine_ls_structure_factor_coef     Fsqd
_refine_ls_matrix_type     full
_refine_ls_R_factor_all     0.0332
_refine_ls_R_factor_gt     0.0309
_refine_ls_wR_factor_gt     0.0682
_refine_ls_wR_factor_ref     0.0693
_refine_ls_goodness_of_fit_ref     1.095
_refine_ls_restrained_S_all     1.094
_refine_ls_number_reflns     2044
_refine_ls_number_parameters     130
_refine_ls_number_restraints     3
_refine_ls_hydrogen_treatment     constr
_refine_ls_weighting_scheme     calc
_refine_ls_weighting_details
       'calc w = 1/[\s^2^(Fo^2^)+(0.0218P)^2^+0.1660P] where P=(Fo^2^+2Fc^2^)/3'
_atom_sites_solution_hydrogens     geom
_atom_sites_solution_primary     direct
_atom_sites_solution_secondary     difmap
_refine_ls_shift/su_max     0.000
_refine_ls_shift/su_mean     0.000
_refine_diff_density_max     0.234
_refine_diff_density_min     -0.246
_refine_ls_extinction_method     none
_refine_ls_extinction_coef     ?
_refine_ls_abs_structure_details     'Flack (1983), 920 Friedel pairs'
_refine_ls_abs_structure_Flack     0.67(6)
loop_
    _atom_type_symbol
    _atom_type_description
    _atom_type_scat_dispersion_real
    _atom_type_scat_dispersion_imag
    _atom_type_scat_source
    'C' 'C' 0.0033 0.0016
                         'International Tables Vol C Tables 4.2.6.8 and 6.1.1.4'
    'H' 'H' 0.0000 0.0000
                         'International Tables Vol C Tables 4.2.6.8 and 6.1.1.4'
    'N' 'N' 0.0061 0.0033
                         'International Tables Vol C Tables 4.2.6.8 and 6.1.1.4'
    'O' 'O' 0.0106 0.0060
                         'International Tables Vol C Tables 4.2.6.8 and 6.1.1.4'
    'Cl' 'Cl' 0.1484 0.1585
                         'International Tables Vol C Tables 4.2.6.8 and 6.1.1.4'
_computing_data_collection     'CrystalClear (Rigaku, 2005)'
_computing_cell_refinement     'CrystalClear (Rigaku, 2005)'
_computing_data_reduction     'CrystalClear (Rigaku, 2005)'
_computing_structure_solution     'SHELXS97 (Sheldrick, 2008)'
_computing_structure_refinement     'SHELXL97 (Sheldrick, 2008)'
_computing_molecular_graphics
;
ORTEPIII (Burnett & Johnson, 1996), ORTEP-3 for Windows (Farrugia,
1997) and
PLATON (Spek, 2009)
;
_computing_publication_material     'SHELXL97 (Sheldrick, 2008)'
loop_
    _atom_site_type_symbol
    _atom_site_label
    _atom_site_fract_x
    _atom_site_fract_y
    _atom_site_fract_z
    _atom_site_U_iso_or_equiv
    _atom_site_adp_type
    _atom_site_calc_flag
    _atom_site_refinement_flags
    _atom_site_occupancy
    _atom_site_disorder_assembly
    _atom_site_disorder_group
    Cl Cl1 0.86491(9) 0.39154(15) 0.00483(7) 0.0630(2) Uani d . 1 . .
    Cl Cl2 0.70850(10) 0.03942(11) 0.13016(8) 0.0598(2) Uani d . 1 . .
    C C1 0.6938(3) 0.3135(4) 0.0737(2) 0.0342(5) Uani d . 1 . .
    H H1 0.6046 0.3263 0.0026 0.041 Uiso calc R 1 . .
    C C2 0.6675(2) 0.4656(4) 0.1919(2) 0.0282(5) Uani d . 1 . .
    C C3 0.2265(2) 0.2569(3) 0.3756(2) 0.0215(4) Uani d . 1 . .
    C C4 0.3748(2) 0.1471(3) 0.3394(2) 0.0248(4) Uani d . 1 . .
    H H4A 0.3540 0.0827 0.2496 0.030 Uiso calc R 1 . .
    H H4B 0.4558 0.2562 0.3365 0.030 Uiso calc R 1 . .
    C C5 0.0883(2) 0.0986(3) 0.3577(2) 0.0249(4) Uani d . 1 . .
    H H5A 0.0543 0.0801 0.2613 0.030 Uiso calc R 1 . .
    H H5B 0.1226 -0.0423 0.3944 0.030 Uiso calc R 1 . .
    C C6 0.1911(2) 0.4607(3) 0.2892(2) 0.0270(4) Uani d . 1 . .
    H H6A 0.1841 0.4215 0.1937 0.032 Uiso calc R 1 . .
    H H6B 0.0905 0.5188 0.3058 0.032 Uiso calc R 1 . .
    N N1 0.25465(19) 0.3243(3) 0.52217(16) 0.0221(3) Uani d . 1 . .
    H H1A 0.3470 0.3903 0.5382 0.033 Uiso calc R 1 . .
    H H1B 0.2540 0.2070 0.5750 0.033 Uiso calc R 1 . .
    H H1C 0.1797 0.4156 0.5403 0.033 Uiso calc R 1 . .
    O O1 0.54454(19) 0.5709(3) 0.17435(18) 0.0444(4) Uani d . 1 . .
    O O2 0.76863(19) 0.4708(3) 0.29336(16) 0.0403(4) Uani d . 1 . .
    O O3 0.42905(16) -0.0160(2) 0.43407(15) 0.0306(4) Uani d D 1 . .
    H H3 0.3857 -0.1281 0.4071 0.046 Uiso d RD 1 . .
    O O4 0.30642(17) 0.6233(2) 0.31776(17) 0.0336(4) Uani d D 1 . .
    H H4 0.3805 0.5959 0.2759 0.050 Uiso d RD 1 . .
    O O5 -0.04042(15) 0.1704(3) 0.42311(15) 0.0274(3) Uani d . 1 . .
    H H5 -0.0931 0.2564 0.3735 0.041 Uiso calc R 1 . .
loop_
    _atom_site_aniso_label
    _atom_site_aniso_U_11
    _atom_site_aniso_U_22
    _atom_site_aniso_U_33
    _atom_site_aniso_U_12
    _atom_site_aniso_U_13
    _atom_site_aniso_U_23
    Cl1 0.0535(4) 0.0984(7) 0.0405(4) -0.0075(4) 0.0196(3) -0.0042(4)
    Cl2 0.0872(5) 0.0321(3) 0.0549(4) -0.0001(4) -0.0123(4) -0.0081(3)
    C1 0.0339(12) 0.0377(13) 0.0292(11) 0.0008(10) -0.0040(9) -0.0007(10)
    C2 0.0274(11) 0.0271(10) 0.0304(11) -0.0002(10) 0.0048(9) 0.0064(9)
    C3 0.0185(9) 0.0225(10) 0.0233(10) -0.0014(8) 0.0018(8) 0.0011(8)
    C4 0.0213(10) 0.0248(11) 0.0288(11) 0.0005(9) 0.0052(9) 0.0000(9)
    C5 0.0191(9) 0.0233(11) 0.0324(11) -0.0007(8) 0.0029(8) -0.0030(9)
    C6 0.0247(10) 0.0227(10) 0.0332(11) 0.0007(9) 0.0017(9) 0.0044(9)
    N1 0.0180(7) 0.0224(8) 0.0259(9) 0.0000(7) 0.0031(7) -0.0006(7)
    O1 0.0347(9) 0.0503(11) 0.0494(10) 0.0142(8) 0.0097(8) 0.0129(9)
    O2 0.0424(9) 0.0425(10) 0.0337(9) 0.0120(8) -0.0048(7) -0.0105(7)
    O3 0.0238(7) 0.0236(8) 0.0433(9) 0.0036(6) -0.0002(7) 0.0001(7)
    O4 0.0293(8) 0.0219(7) 0.0510(10) -0.0038(6) 0.0105(7) 0.0024(7)
    O5 0.0179(7) 0.0308(8) 0.0337(8) -0.0002(6) 0.0043(6) 0.0027(6)
_geom_special_details
;
 All esds (except the esd in the dihedral angle between two l.s. planes)
 are estimated using the full covariance matrix.  The cell esds are taken
 into account individually in the estimation of esds in distances, angles
 and torsion angles; correlations between esds in cell parameters are only
 used when they are defined by crystal symmetry.  An approximate (isotropic)
 treatment of cell esds is used for estimating esds involving l.s. planes.
;
loop_
    _geom_bond_atom_site_label_1
    _geom_bond_atom_site_label_2
    _geom_bond_site_symmetry_2
    _geom_bond_distance
    _geom_bond_publ_flag
    Cl1 C1 . 1.765(2) ?
    Cl2 C1 . 1.773(3) ?
    C1 C2 . 1.536(3) ?
    C1 H1 . 0.9800 ?
    C2 O1 . 1.236(3) ?
    C2 O2 . 1.247(3) ?
    C3 N1 . 1.499(3) ?
    C3 C6 . 1.525(3) ?
    C3 C4 . 1.527(3) ?
    C3 C5 . 1.531(3) ?
    C4 O3 . 1.411(2) ?
    C4 H4A . 0.9700 ?
    C4 H4B . 0.9700 ?
    C5 O5 . 1.421(2) ?
    C5 H5A . 0.9700 ?
    C5 H5B . 0.9700 ?
    C6 O4 . 1.413(3) ?
    C6 H6A . 0.9700 ?
    C6 H6B . 0.9700 ?
    N1 H1A . 0.8900 ?
    N1 H1B . 0.8900 ?
    N1 H1C . 0.8900 ?
    O3 H3 . 0.8119 ?
    O4 H4 . 0.8205 ?
    O5 H5 . 0.8200 ?
loop_
    _geom_angle_atom_site_label_1
    _geom_angle_atom_site_label_2
    _geom_angle_atom_site_label_3
    _geom_angle_site_symmetry_1
    _geom_angle_site_symmetry_3
    _geom_angle
    _geom_angle_publ_flag
    C2 C1 Cl1 . . 109.75(16) ?
    C2 C1 Cl2 . . 110.36(16) ?
    Cl1 C1 Cl2 . . 110.39(14) ?
    C2 C1 H1 . . 108.8 ?
    Cl1 C1 H1 . . 108.8 ?
    Cl2 C1 H1 . . 108.8 ?
    O1 C2 O2 . . 127.1(2) ?
    O1 C2 C1 . . 114.5(2) ?
    O2 C2 C1 . . 118.38(19) ?
    N1 C3 C6 . . 108.33(17) ?
    N1 C3 C4 . . 107.93(16) ?
    C6 C3 C4 . . 110.28(16) ?
    N1 C3 C5 . . 108.57(16) ?
    C6 C3 C5 . . 110.83(16) ?
    C4 C3 C5 . . 110.81(17) ?
    O3 C4 C3 . . 112.12(16) ?
    O3 C4 H4A . . 109.2 ?
    C3 C4 H4A . . 109.2 ?
    O3 C4 H4B . . 109.2 ?
    C3 C4 H4B . . 109.2 ?
    H4A C4 H4B . . 107.9 ?
    O5 C5 C3 . . 112.99(16) ?
    O5 C5 H5A . . 109.0 ?
    C3 C5 H5A . . 109.0 ?
    O5 C5 H5B . . 109.0 ?
    C3 C5 H5B . . 109.0 ?
    H5A C5 H5B . . 107.8 ?
    O4 C6 C3 . . 112.27(17) ?
    O4 C6 H6A . . 109.2 ?
    C3 C6 H6A . . 109.2 ?
    O4 C6 H6B . . 109.2 ?
    C3 C6 H6B . . 109.2 ?
    H6A C6 H6B . . 107.9 ?
    C3 N1 H1A . . 109.5 ?
    C3 N1 H1B . . 109.5 ?
    H1A N1 H1B . . 109.5 ?
    C3 N1 H1C . . 109.5 ?
    H1A N1 H1C . . 109.5 ?
    H1B N1 H1C . . 109.5 ?
    C4 O3 H3 . . 106.3 ?
    C6 O4 H4 . . 109.1 ?
    C5 O5 H5 . . 109.5 ?
loop_
    _geom_hbond_atom_site_label_D
    _geom_hbond_atom_site_label_H
    _geom_hbond_atom_site_label_A
    _geom_hbond_site_symmetry_A
    _geom_hbond_distance_DH
    _geom_hbond_distance_HA
    _geom_hbond_distance_DA
    _geom_hbond_angle_DHA
    N1 H1A O3 2_656 0.89 2.00 2.881(2) 169.2
    N1 H1B O2 2_646 0.89 1.97 2.858(2) 171.7
    N1 H1C O5 2_556 0.89 2.03 2.909(2) 168.6
    O3 H3 O4 1_545 0.81 1.85 2.654(2) 169.3
    O4 H4 O1 . 0.82 1.84 2.655(2) 172.6
    O5 H5 O2 1_455 0.82 1.88 2.691(2) 167.9
data_global
_journal_date_recd_electronic     2009-04-01
_journal_date_accepted     2009-05-04
_journal_name_full     'Acta Crystallographica, Section E'
_journal_year     2009
_journal_volume     65
_journal_issue      6
_journal_page_first     o1278
_journal_page_last     o1278
_journal_paper_category     QO
_journal_coeditor_code     DN2442
_publ_contact_author_name     'Yan-Hong Yu'
_publ_contact_author_address
;
Jiangxi Key Laboratory of Organic Chemistry
Jiangxi Science and Technology Normal University
Nanchang 330013
People's Republic of China
;
_publ_contact_author_email     'yuyanhong001@yahoo.com.cn'
_publ_contact_author_fax     '86-791-7118811'
_publ_contact_author_phone     '86-791-3301302'
_publ_section_title
;
1,3-Dihydroxy-2-(hydroxymethyl)propan-2-aminium 2,2-dichloroacetate
;
loop_
    _publ_author_name
    _publ_author_address
    'Yu, Yan-Hong'
;
Jiangxi Key Laboratory of Organic Chemistry
Jiangxi Science and Technology Normal University
Nanchang 330013
People's Republic of China
;
    'Qian, Kun'
;
Academic Administration of JiangXi University of Traditional Chinese Medicine
Nanchang 330047
People's Republic of China
;
