# Supplementary material for: 1,3-Dihydr­oxy-2-(hydroxy­meth­yl)propan-2-aminium 2,2-dichloro­acetate
Source: Acta Crystallogr Sect E Struct Rep Online. 2009 May 14;65(Pt 6):o1278. doi: 10.1107/S1600536809016626 (PMC2969592; doi:10.1107/S1600536809016626)
Supplement: Supplementary file 2 [file e-65-o1278-Isup2.hkl]

#
# h,k,l, Fc-squared, Fo-squared, sigma(Fo-squared) and status flag
#
data_I
_shelx_title ' I in space group P 21'
_shelx_refln_list_code          4
_shelx_F_calc_maximum       90.70
_exptl_crystal_F_000       260.00
_reflns_d_resolution_high  0.8108
 
loop_
 _symmetry_equiv_pos_as_xyz
 'x, y, z'
 '-x, y+1/2, -z'
 
_cell_length_a     8.6231
_cell_length_b     6.1376
_cell_length_c     9.8980
_cell_angle_alpha  90.000
_cell_angle_beta   97.030
_cell_angle_gamma  90.000
 
_shelx_F_squared_multiplier     1.000
 
loop_
 _refln_index_h
 _refln_index_k
 _refln_index_l
 _refln_F_squared_calc
 _refln_F_squared_meas
 _refln_F_squared_sigma
 _refln_observed_status
   1  -7   0       49.51       48.92      3.27 o
   2  -7   0       16.36       14.60      2.05 o
   3  -7   0        0.50        1.67      1.20 o
   4  -7   0       41.54       39.35      3.10 o
   0  -6   0       47.51       48.61      3.19 o
   1  -6   0        9.03        9.31      1.08 o
   2  -6   0        3.75        3.63      1.01 o
   3  -6   0       39.30       34.80      2.41 o
   4  -6   0        9.63        7.62      1.57 o
   5  -6   0       25.91       32.23      2.58 o
   6  -6   0        0.60        0.63      1.25 o
   1  -5   0       77.92       70.81      1.71 o
   2  -5   0      275.29      278.76      8.36 o
   3  -5   0       41.70       41.84      2.49 o
   4  -5   0       33.15       34.55      1.63 o
   5  -5   0        6.91        7.62      0.94 o
   6  -5   0        8.85        7.66      1.65 o
   7  -5   0       48.69       47.57      3.41 o
   0  -4   0       31.52       33.22      2.90 o
   1  -4   0      217.81      205.28      3.36 o
   2  -4   0      150.74      147.50      3.27 o
   3  -4   0       51.00       47.52      1.54 o
   4  -4   0      230.41      223.49      5.38 o
   5  -4   0      254.69      244.21      8.23 o
   6  -4   0       33.08       34.77      1.70 o
   7  -4   0       22.70       19.01      1.32 o
   8  -4   0       12.96        9.78      3.35 o
   1  -3   0      818.32      880.13     10.27 o
   2  -3   0       18.53       19.26      1.00 o
   3  -3   0      305.54      322.19      6.28 o
   4  -3   0       75.97       77.06      2.66 o
   5  -3   0      308.52      303.68      4.95 o
   6  -3   0       94.16      101.22      4.15 o
   7  -3   0       19.88       21.01      2.70 o
   8  -3   0       19.41       15.25      1.61 o
   9  -3   0       20.29       22.76      2.43 o
   0  -2   0     2200.21     2362.69     69.36 o
   1  -2   0      510.80      510.93      5.46 o
   2  -2   0      532.15      539.26      7.84 o
   3  -2   0      938.67      960.75     11.67 o
   4  -2   0       97.96       92.98      2.94 o
   5  -2   0       51.63       55.48      1.24 o
   6  -2   0        6.98        7.46      0.60 o
   7  -2   0       67.81       66.15      3.43 o
   8  -2   0      120.30      117.37      3.13 o
   9  -2   0       21.62       25.27      2.50 o
  10  -2   0        8.90       10.09      2.42 o
   1  -1   0      164.22      194.71      2.08 o
   2  -1   0       87.52       84.25      1.10 o
   3  -1   0     2189.12     2145.69     26.13 o
   4  -1   0     1279.09     1297.00     17.60 o
   5  -1   0      130.39      132.91      2.32 o
   6  -1   0      148.53      153.27      3.43 o
   7  -1   0      164.27      161.22      3.57 o
   8  -1   0      169.16      159.17      3.91 o
   9  -1   0       25.44       24.40      1.66 o
  10  -1   0       47.89       47.14      2.76 o
   2   0   0     2878.44     2733.67     31.50 o
   3   0   0      101.82       82.07      1.82 o
   4   0   0       13.31       20.94      1.03 o
   5   0   0      223.63      235.84      4.36 o
   6   0   0       35.19       37.97      1.38 o
   7   0   0       87.92       81.47      2.94 o
   8   0   0       13.98       13.89      2.04 o
   9   0   0       20.52       26.62      1.90 o
  10   0   0        7.54        5.95      1.61 o
   1   1   0      160.94      188.49      4.41 o
   2   1   0       89.46       85.58      2.07 o
   3   1   0     2189.68     2100.86     38.88 o
   4   1   0     1272.45     1225.78     30.31 o
   5   1   0      132.56      131.47      4.93 o
   6   1   0      147.59      157.66      4.66 o
   7   1   0      163.20      161.28      5.11 o
   8   1   0      169.51      166.01      5.62 o
   9   1   0       24.94       25.51      1.63 o
  10   1   0       48.09       51.38      3.55 o
   0   2   0     2191.40     2315.72     54.72 o
   1   2   0      514.78      528.06     13.17 o
   2   2   0      539.10      557.71     14.15 o
   3   2   0      932.56      952.48     19.12 o
   4   2   0       96.20       87.96      2.50 o
   5   2   0       50.59       54.29      1.97 o
   6   2   0        6.91        7.59      1.10 o
   7   2   0       68.01       66.27      2.93 o
   8   2   0      121.20      123.89      4.66 o
   9   2   0       21.38       26.60      2.05 o
  10   2   0        8.95        8.09      2.01 o
   1   3   0      809.96      882.67     26.97 o
   2   3   0       18.90       18.52      1.42 o
   3   3   0      304.08      325.21     11.26 o
   4   3   0       75.32       80.53      2.63 o
   5   3   0      310.32      321.86      8.93 o
   6   3   0       93.93       98.49      8.39 o
   7   3   0       19.87       18.65      1.71 o
   8   3   0       19.23       16.75      2.44 o
   9   3   0       20.13       21.48      3.63 o
   0   4   0       31.56       34.69      2.09 o
   1   4   0      217.21      211.20      5.36 o
   2   4   0      151.41      149.56      6.59 o
   3   4   0       49.07       45.64      3.99 o
   4   4   0      230.62      240.19      7.38 o
   5   4   0      253.40      250.09      7.99 o
   6   4   0       32.97       38.65      2.46 o
   7   4   0       22.71       21.54      1.89 o
   8   4   0       13.12       20.29      8.33 o
   1   5   0       77.32       70.88      2.92 o
   2   5   0      274.38      276.45      8.38 o
   3   5   0       41.14       41.98      3.77 o
   4   5   0       33.19       39.12      2.69 o
   5   5   0        6.96        9.51      1.46 o
   6   5   0        8.56        6.79      1.53 o
   7   5   0       48.56       43.06      2.81 o
   0   6   0       48.81       45.99      3.47 o
   1   6   0        9.11        7.61      1.36 o
   2   6   0        3.93        9.78      4.04 o
   3   6   0       39.86       35.25      2.66 o
   4   6   0        9.64        9.33      2.41 o
   5   6   0       25.62       26.55      2.66 o
   6   6   0        0.60       -0.71      1.25 o
   1   7   0       49.52       50.24      3.10 o
   2   7   0       16.20       15.15      1.81 o
   3   7   0        0.57       -1.41      1.41 o
   4   7   0       41.98       49.26      3.64 o
  -4  -7   1       51.73       47.17      4.25 o
  -3  -7   1        4.09        7.86      3.13 o
  -2  -7   1      151.47      149.00      6.65 o
  -1  -7   1        9.32       11.32      1.94 o
   0  -7   1       72.06       72.58      4.04 o
   1  -7   1       47.07       40.92      3.81 o
   2  -7   1       23.21       21.48      1.94 o
   3  -7   1      161.80      146.93      6.89 o
  -6  -6   1        0.06        0.79      1.29 o
  -5  -6   1       25.07       28.19      1.99 o
  -4  -6   1       24.27       28.73      1.90 o
  -3  -6   1       15.72       18.84      1.81 o
  -2  -6   1       54.63       57.18      2.26 o
  -1  -6   1      108.55       89.52      2.89 o
   0  -6   1      183.95      179.26      5.00 o
   1  -6   1       69.33       71.32      2.59 o
   2  -6   1       53.70       56.43      2.47 o
   3  -6   1        9.98       16.64      1.75 o
   4  -6   1       18.60       18.11      2.03 o
   5  -6   1        4.08        5.98      1.80 o
   6  -6   1       32.81       23.59      2.89 o
  -7  -5   1       59.30       66.52      4.14 o
  -6  -5   1       26.80       32.07      1.80 o
  -5  -5   1       30.54       30.38      1.70 o
  -4  -5   1      187.81      179.45      5.08 o
  -3  -5   1       50.14       52.12      2.60 o
  -2  -5   1      303.76      308.33      5.75 o
  -1  -5   1       35.94       33.60      1.12 o
   0  -5   1      170.59      161.32      3.65 o
   1  -5   1       71.93       65.04      2.22 o
   2  -5   1      328.95      301.15      7.75 o
   3  -5   1       82.44       85.74      4.17 o
   4  -5   1       65.75       61.94      2.91 o
   5  -5   1       24.02       27.51      2.45 o
   6  -5   1       26.92       32.85      2.69 o
   7  -5   1       40.67       42.63      3.71 o
  -9  -4   1        8.04       10.01      2.39 o
  -8  -4   1       57.72       62.49      5.34 o
  -7  -4   1       11.83       12.96      2.39 o
  -6  -4   1       78.44       88.96      3.00 o
  -5  -4   1        2.94        4.26      0.85 o
  -4  -4   1      140.01      140.36      4.55 o
  -3  -4   1      567.18      554.05      8.00 o
  -2  -4   1       96.53       99.35      1.77 o
  -1  -4   1      375.50      366.92      7.58 o
   0  -4   1      175.46      184.18      3.05 o
   1  -4   1      137.06      136.86      2.23 o
   2  -4   1      168.79      160.49      3.90 o
   3  -4   1      142.46      146.82      6.60 o
   4  -4   1      300.36      285.55      6.88 o
   5  -4   1       92.64       81.47      3.93 o
   6  -4   1       18.19       15.61      1.44 o
   7  -4   1       33.75       42.14      2.91 o
   8  -4   1       11.99       10.25      2.01 o
  -9  -3   1        1.76        2.47      1.21 o
  -8  -3   1       27.20       23.04      1.55 o
  -7  -3   1      149.95      135.94      5.45 o
  -6  -3   1       90.08       86.13      2.14 o
  -5  -3   1      151.43      151.24      2.89 o
  -4  -3   1       91.17       98.65      1.90 o
  -3  -3   1      135.76      122.99      2.05 o
  -2  -3   1       61.04       61.95      1.02 o
  -1  -3   1      751.94      750.13      9.37 o
   0  -3   1       64.12       66.51      1.11 o
   1  -3   1     1300.50     1328.61     16.61 o
   2  -3   1      610.19      661.32     28.72 o
   3  -3   1       98.98       92.88      2.32 o
   4  -3   1      110.65      106.51      2.44 o
   5  -3   1      529.47      545.04     11.46 o
   6  -3   1       66.89       67.06      2.12 o
   7  -3   1       90.82       87.14      4.47 o
   8  -3   1       98.48       92.21     11.43 o
   9  -3   1       10.72        9.84      1.90 o
 -10  -2   1       30.02       38.90      4.35 o
  -9  -2   1       33.84       31.88      1.79 o
  -8  -2   1      100.35       99.39      3.03 o
  -7  -2   1       54.49       57.62      1.72 o
  -6  -2   1       84.12       92.72      2.15 o
  -5  -2   1      118.41      118.94      2.32 o
  -4  -2   1     1212.39     1309.39     19.47 o
  -3  -2   1      617.72      628.35      8.42 o
  -2  -2   1      303.28      303.23      3.57 o
  -1  -2   1      367.84      390.19      6.38 o
   0  -2   1      941.70      957.24     15.44 o
   1  -2   1     2247.27     2274.36     34.11 o
   2  -2   1      941.17      954.60     13.07 o
   3  -2   1      122.03      138.59      3.67 o
   4  -2   1      243.52      240.07      3.24 o
   5  -2   1      205.55      223.32      3.65 o
   6  -2   1       65.29       62.86      1.49 o
   7  -2   1       14.57       13.00      1.14 o
   8  -2   1        3.34        4.09      1.04 o
   9  -2   1        7.31        7.13      1.87 o
  10  -2   1        1.94        1.66      1.56 o
 -10  -1   1        3.57        4.86      1.36 o
  -9  -1   1      168.95      171.58      4.83 o
  -8  -1   1        4.74        4.99      1.07 o
  -7  -1   1      281.14      275.63      6.37 o
  -6  -1   1      145.99      141.74      2.88 o
  -5  -1   1       55.58       53.90      1.24 o
  -4  -1   1       64.96       65.13      1.24 o
  -3  -1   1      197.89      214.25      2.75 o
  -2  -1   1      209.39      213.48      2.37 o
  -1  -1   1     3056.37     2964.44     25.31 o
   0  -1   1      858.05      868.04     16.06 o
   1  -1   1      978.65      907.57      8.33 o
   2  -1   1     1637.64     1643.43     19.67 o
   3  -1   1      675.50      697.59      9.87 o
   4  -1   1       62.96       64.13      1.42 o
   5  -1   1      389.94      400.42      7.61 o
   6  -1   1      119.32      118.79      3.04 o
   7  -1   1       86.84       87.27      4.33 o
   8  -1   1       31.85       29.26      1.86 o
   9  -1   1        8.22        9.11      1.04 o
  10  -1   1        5.31        5.06      1.44 o
 -10   0   1        1.97        2.77      1.38 o
  -9   0   1       32.28       23.97      1.81 o
  -8   0   1        2.49        3.82      1.14 o
  -7   0   1       68.30       63.26      1.99 o
  -6   0   1      736.60      770.66     17.48 o
  -5   0   1     1258.20     1274.68     22.01 o
  -4   0   1      891.30      876.67     13.05 o
  -3   0   1       43.00       36.49      1.07 o
  -2   0   1        3.61        8.65      0.47 o
   1   0   1       74.84       79.01      0.80 o
   2   0   1      709.41      741.70      8.65 o
   3   0   1      761.54      786.92     11.01 o
   4   0   1       84.65       91.38      1.87 o
   5   0   1      104.51      101.05      2.29 o
   6   0   1       79.45       71.84      2.07 o
   7   0   1      323.37      328.55      7.79 o
   8   0   1       11.04       13.73      1.19 o
   9   0   1       39.33       46.81      8.23 o
  10   0   1       22.76       25.17      1.78 o
 -10   1   1        3.49        2.66      1.65 o
  -9   1   1      168.51      158.22      7.08 o
  -8   1   1        4.87        4.80      1.36 o
  -7   1   1      283.58      278.70      7.37 o
  -6   1   1      147.47      144.71      3.82 o
  -5   1   1       54.70       54.78      1.65 o
  -4   1   1       65.87       65.20      1.86 o
  -3   1   1      198.03      209.23      3.49 o
  -2   1   1      208.25      213.10      4.28 o
  -1   1   1     3059.43     2959.57     68.54 o
   0   1   1      850.15      851.10     15.13 o
   1   1   1      972.60      896.21     10.36 o
   2   1   1     1629.96     1626.33     18.45 o
   3   1   1      667.18      695.27      9.58 o
   4   1   1       63.01       63.17      2.03 o
   5   1   1      392.30      403.90      7.49 o
   6   1   1      118.10      126.00      3.07 o
   7   1   1       87.34       90.26      3.52 o
   8   1   1       31.76       29.75      2.12 o
   9   1   1        8.31       10.70      1.63 o
  10   1   1        5.22        7.20      2.43 o
 -10   2   1       29.68       33.89      3.21 o
  -9   2   1       33.96       29.79      2.69 o
  -8   2   1       98.79       93.53      3.55 o
  -7   2   1       55.09       54.62      2.29 o
  -6   2   1       84.90       87.55      5.35 o
  -5   2   1      117.95      126.39      4.04 o
  -4   2   1     1217.77     1301.80     27.21 o
  -3   2   1      627.19      645.12     11.78 o
  -2   2   1      301.78      305.40      8.62 o
  -1   2   1      369.55      380.39      9.21 o
   0   2   1      944.16      984.34     20.09 o
   1   2   1     2251.80     2232.03     16.75 o
   2   2   1      944.25      953.15     18.95 o
   3   2   1      119.69      136.17      3.30 o
   4   2   1      247.57      250.83      7.09 o
   5   2   1      206.83      225.48      6.51 o
   6   2   1       64.90       55.16      6.11 o
   7   2   1       14.36       13.70      1.89 o
   8   2   1        3.23        5.39      1.81 o
   9   2   1        7.37        8.77      1.47 o
  10   2   1        1.88        1.97      2.29 o
  -9   3   1        1.80        3.92      2.31 o
  -8   3   1       27.33       18.45      2.79 o
  -7   3   1      150.45      142.73     21.04 o
  -6   3   1       90.89       89.56      5.93 o
  -5   3   1      149.76      147.82      4.68 o
  -4   3   1       91.36       98.34      2.89 o
  -3   3   1      135.34      130.99      5.45 o
  -2   3   1       61.28       59.96      2.81 o
  -1   3   1      753.72      765.28     21.94 o
   0   3   1       62.08       66.15      1.89 o
   1   3   1     1313.44     1322.56     25.71 o
   2   3   1      606.77      635.51     14.72 o
   3   3   1       99.96       97.84      3.03 o
   4   3   1      110.27      116.28      9.39 o
   5   3   1      529.64      538.64     15.93 o
   6   3   1       67.45       66.06      4.99 o
   7   3   1       91.62       92.50      5.84 o
   8   3   1       99.24       89.45      4.44 o
   9   3   1       10.70       14.29      3.57 o
  -9   4   1        8.02       12.48      3.16 o
  -8   4   1       57.04       59.25      5.83 o
  -7   4   1       11.82       11.34      1.46 o
  -6   4   1       78.55       88.11      3.59 o
  -5   4   1        3.07        3.43      2.53 o
  -4   4   1      139.10      142.07      4.56 o
  -3   4   1      569.31      570.43     22.49 o
  -2   4   1       96.54       99.52      4.77 o
  -1   4   1      376.01      369.98      9.22 o
   0   4   1      175.94      190.06      4.90 o
   1   4   1      138.08      141.93      3.72 o
   2   4   1      170.48      156.97      4.08 o
   3   4   1      142.51      147.65      5.05 o
   4   4   1      304.22      291.96      9.11 o
   5   4   1       93.19       91.82      3.89 o
   6   4   1       17.97       14.55      1.69 o
   7   4   1       33.73       36.84      2.82 o
   8   4   1       11.88       12.32      1.82 o
  -7   5   1       59.76       69.62      6.36 o
  -6   5   1       27.23       30.97      2.30 o
  -5   5   1       30.53       32.01      2.07 o
  -4   5   1      186.81      184.84      6.53 o
  -3   5   1       50.22       50.95      3.98 o
  -2   5   1      304.15      311.17      9.35 o
  -1   5   1       35.06       35.55      2.00 o
   0   5   1      169.91      162.59      5.21 o
   1   5   1       72.69       70.50      2.67 o
   2   5   1      326.67      310.79      8.78 o
   3   5   1       82.13       83.76      2.59 o
   4   5   1       65.41       67.70      3.35 o
   5   5   1       23.86       30.16      3.25 o
   6   5   1       27.20       30.71      2.55 o
   7   5   1       40.95       38.68      3.14 o
  -6   6   1        0.05       -0.56      1.18 o
  -5   6   1       25.57       32.83      5.37 o
  -4   6   1       24.70       34.02      2.44 o
  -3   6   1       16.18       18.64      3.67 o
  -2   6   1       54.96       55.92      2.92 o
  -1   6   1      108.61      100.16      3.93 o
   0   6   1      183.29      189.22      8.75 o
   1   6   1       70.04       72.19      5.41 o
   2   6   1       53.49       57.82      2.74 o
   3   6   1       10.11       13.74      2.76 o
   4   6   1       18.84       17.34      2.14 o
   5   6   1        4.19        3.94      1.66 o
   6   6   1       32.52       35.96      2.97 o
  -4   7   1       51.36       49.58      3.80 o
  -3   7   1        4.08        4.63      1.51 o
  -2   7   1      151.77      142.49      6.42 o
  -1   7   1        9.25       12.27      1.82 o
   0   7   1       72.38       72.56      6.01 o
   1   7   1       47.50       51.89      4.97 o
   2   7   1       23.13       23.62      3.64 o
   3   7   1      161.63      154.15      7.69 o
  -3  -7   2       26.06       25.05      2.27 o
  -2  -7   2       40.15       39.95      2.94 o
  -1  -7   2       16.52       16.64      2.09 o
   0  -7   2       65.40       60.27      3.81 o
   1  -7   2        2.62        4.05      3.31 o
   2  -7   2       25.22       22.98      2.13 o
   3  -7   2        0.75        1.61      1.45 o
  -6  -6   2       33.68       38.27      4.09 o
  -5  -6   2       29.20       24.06      1.81 o
  -4  -6   2       28.94       28.44      1.91 o
  -3  -6   2       32.22       35.13      2.67 o
  -2  -6   2       80.79       78.63      2.85 o
  -1  -6   2        1.66        3.65      0.79 o
   0  -6   2       56.51       61.26      2.41 o
   1  -6   2       19.44       19.06      1.37 o
   2  -6   2       31.82       26.69      2.08 o
   3  -6   2       39.44       42.58      2.69 o
   4  -6   2        5.98        4.49      1.59 o
   5  -6   2       34.63       37.44      3.13 o
  -7  -5   2       30.04       28.75      2.23 o
  -6  -5   2        8.29       10.26      1.37 o
  -5  -5   2        7.85        8.40      1.18 o
  -4  -5   2       74.61       71.60      2.56 o
  -3  -5   2      145.35      139.91      2.80 o
  -2  -5   2       16.17       15.08      1.30 o
  -1  -5   2       74.40       70.28      1.72 o
   0  -5   2       41.68       44.40      1.78 o
   1  -5   2        9.91        9.49      1.04 o
   2  -5   2       48.81       42.03      2.45 o
   3  -5   2      170.08      173.07      6.42 o
   4  -5   2       12.84       13.64      2.01 o
   5  -5   2       29.21       28.97      2.49 o
   6  -5   2       18.72       23.62      2.25 o
   7  -5   2        6.74        3.89      2.47 o
  -9  -4   2        2.70        1.70      1.92 o
  -8  -4   2       26.92       28.41      2.18 o
  -7  -4   2       46.14       47.48      2.59 o
  -6  -4   2       22.77       20.90      1.43 o
  -5  -4   2       82.40       75.33      2.45 o
  -4  -4   2       35.83       36.54      1.63 o
  -3  -4   2      186.00      190.76      3.25 o
  -2  -4   2      263.90      271.74      5.33 o
  -1  -4   2      496.48      501.62      7.54 o
   0  -4   2       58.93       58.58      4.72 o
   1  -4   2      144.24      155.57      3.71 o
   2  -4   2      255.84      266.61     14.72 o
   3  -4   2        3.86        8.47      1.20 o
   4  -4   2      213.70      209.18      7.03 o
   5  -4   2      105.32      106.92      4.46 o
   6  -4   2       50.12       42.54      3.04 o
   7  -4   2       15.94       16.53      2.14 o
   8  -4   2       10.21        8.34      2.00 o
  -9  -3   2       45.27       50.27      2.98 o
  -8  -3   2        1.72        4.75      2.08 o
  -7  -3   2        4.64        3.61      0.70 o
  -6  -3   2       61.75       53.51      2.63 o
  -5  -3   2      170.47      171.29      3.48 o
  -4  -3   2      146.45      152.25      2.89 o
  -3  -3   2      563.52      553.35      7.51 o
  -2  -3   2       95.37       99.59      3.34 o
  -1  -3   2      176.60      175.75      3.05 o
   0  -3   2      551.84      553.37     24.24 o
   1  -3   2      116.41      121.11      2.54 o
   2  -3   2     1050.46     1075.85     26.43 o
   3  -3   2      222.17      223.42      9.56 o
   4  -3   2      213.99      219.90      5.83 o
   5  -3   2       40.36       36.62      2.13 o
   6  -3   2       56.79       51.54      1.78 o
   7  -3   2       30.41       30.68      2.41 o
   8  -3   2       29.77       25.62      2.54 o
   9  -3   2       14.84       12.06      2.20 o
 -10  -2   2       33.76       33.06      3.98 o
  -9  -2   2        2.07        2.24      0.86 o
  -8  -2   2       12.10       11.05      1.00 o
  -7  -2   2       37.57       38.58      1.99 o
  -6  -2   2      141.51      147.18      3.48 o
  -5  -2   2      126.45      131.18      2.86 o
  -4  -2   2      551.36      541.25     15.02 o
  -3  -2   2      360.82      380.66      6.10 o
  -2  -2   2     1221.91     1209.64     15.12 o
  -1  -2   2      734.39      716.41      8.87 o
   0  -2   2     2113.52     2095.24     28.38 o
   1  -2   2      754.99      786.04     15.23 o
   2  -2   2       60.44       58.88      1.74 o
   3  -2   2       21.37       21.61      0.68 o
   4  -2   2      257.42      253.63      4.35 o
   5  -2   2      167.47      169.77      3.59 o
   6  -2   2      157.21      144.50      2.76 o
   7  -2   2      297.55      278.98      6.68 o
   8  -2   2       73.32       73.87      2.89 o
   9  -2   2       14.63       17.73      2.15 o
 -10  -1   2       22.97       20.77      2.38 o
  -9  -1   2        1.92        2.49      1.10 o
  -8  -1   2       45.04       46.52      1.81 o
  -7  -1   2      167.77      162.56      4.88 o
  -6  -1   2      281.50      290.52      5.86 o
  -5  -1   2      472.38      496.54      8.81 o
  -4  -1   2      568.88      625.63      9.82 o
  -3  -1   2     1339.14     1371.26     19.99 o
  -2  -1   2     3783.66     3873.03     53.89 o
  -1  -1   2       73.33       67.85      2.01 o
   0  -1   2      114.15      111.00      3.11 o
   1  -1   2      563.07      586.70     19.43 o
   2  -1   2     2060.77     2026.97     39.63 o
   3  -1   2      660.98      651.48      9.24 o
   4  -1   2       64.35       71.21      5.44 o
   5  -1   2      479.75      484.80      9.17 o
   6  -1   2       91.83       92.09      2.54 o
   7  -1   2       51.69       50.16      2.30 o
   8  -1   2       65.93       58.95      2.45 o
   9  -1   2       55.17       46.46      1.87 o
  10  -1   2       24.85       25.38      2.55 o
 -10   0   2       30.14       29.96      2.69 o
  -9   0   2       37.38       39.85      2.78 o
  -8   0   2      197.83      199.86      5.62 o
  -7   0   2      148.84      134.85      3.23 o
  -6   0   2      205.54      217.33      4.31 o
  -5   0   2        9.81        8.20      0.53 o
  -4   0   2      392.68      379.17      5.44 o
  -3   0   2      272.21      257.51      2.94 o
  -2   0   2     2699.61     2616.00     24.04 o
  -1   0   2     1828.00     1740.18     24.19 o
   0   0   2       88.69       80.60      1.98 o
   1   0   2     8225.86     7552.88    169.34 o
   2   0   2      798.48      737.15      9.47 o
   3   0   2       89.03       82.99      1.56 o
   4   0   2       11.90       11.93      1.59 o
   5   0   2       21.55       20.59      0.91 o
   6   0   2      483.03      491.43     10.59 o
   7   0   2      268.47      271.98      6.72 o
   8   0   2        8.13       12.28      1.21 o
   9   0   2      112.42      103.00      3.78 o
  10   0   2       27.76       23.02      2.26 o
 -10   1   2       23.22       22.92      2.58 o
  -9   1   2        2.14        5.70      2.04 o
  -8   1   2       44.70       42.64      2.79 o
  -7   1   2      165.99      154.46      3.63 o
  -6   1   2      278.38      268.34      5.16 o
  -5   1   2      471.07      495.16      8.02 o
  -4   1   2      569.05      616.87      8.51 o
  -3   1   2     1335.52     1375.00     18.38 o
  -2   1   2     3770.62     3790.47     42.74 o
  -1   1   2       70.14       61.64      1.23 o
   0   1   2      116.81      115.04      2.05 o
   1   1   2      563.03      573.81      7.65 o
   2   1   2     2066.94     2085.69     27.66 o
   3   1   2      664.46      655.13      9.68 o
   4   1   2       64.50       69.36      3.04 o
   5   1   2      476.32      462.27      9.20 o
   6   1   2       92.19       89.13      2.59 o
   7   1   2       51.61       52.15      1.96 o
   8   1   2       65.73       61.92      2.48 o
   9   1   2       55.71       48.10      2.79 o
  10   1   2       24.61       28.54      2.88 o
 -10   2   2       33.88       29.95      4.79 o
  -9   2   2        2.05        6.75      1.38 o
  -8   2   2       12.46       12.17      1.78 o
  -7   2   2       37.64       33.11      1.37 o
  -6   2   2      140.18      143.23      3.37 o
  -5   2   2      126.57      125.88      3.12 o
  -4   2   2      550.39      568.29     15.20 o
  -3   2   2      354.00      369.85      6.46 o
  -2   2   2     1222.95     1217.25     23.55 o
  -1   2   2      738.11      695.09     17.48 o
   0   2   2     2123.30     2113.73     29.25 o
   1   2   2      746.09      779.42     19.07 o
   2   2   2       59.42       55.89      4.95 o
   3   2   2       22.21       22.77      1.29 o
   4   2   2      254.36      249.00      4.08 o
   5   2   2      167.61      172.97      5.59 o
   6   2   2      157.84      134.46      4.87 o
   7   2   2      296.93      287.72      9.81 o
   8   2   2       73.63       81.57      3.92 o
   9   2   2       14.70       17.05      3.39 o
  -9   3   2       44.88       44.16      3.57 o
  -8   3   2        1.70        0.91      1.55 o
  -7   3   2        4.54        5.00      2.41 o
  -6   3   2       62.66       52.56      2.13 o
  -5   3   2      172.25      169.63      5.41 o
  -4   3   2      146.83      153.65      5.79 o
  -3   3   2      560.39      519.20     18.12 o
  -2   3   2       94.84      101.03      3.86 o
  -1   3   2      178.02      176.64      5.33 o
   0   3   2      553.73      565.78      9.09 o
   1   3   2      114.18      120.40      1.59 o
   2   3   2     1045.99     1073.54     16.76 o
   3   3   2      222.58      243.72     16.78 o
   4   3   2      212.48      224.46      6.83 o
   5   3   2       40.23       36.83      2.37 o
   6   3   2       57.03       57.01      3.08 o
   7   3   2       29.60       25.55      4.41 o
   8   3   2       29.40       30.90      6.32 o
   9   3   2       15.09       18.17      5.80 o
  -9   4   2        2.67        2.47      1.48 o
  -8   4   2       27.29       29.75      2.78 o
  -7   4   2       45.63       41.88      4.66 o
  -6   4   2       22.51       20.86      2.88 o
  -5   4   2       82.79       78.80      2.80 o
  -4   4   2       35.60       37.58      1.74 o
  -3   4   2      187.07      187.28      8.35 o
  -2   4   2      266.59      270.46     10.35 o
  -1   4   2      497.13      487.33     15.94 o
   0   4   2       59.91       57.51      1.38 o
   1   4   2      142.70      138.94      2.27 o
   2   4   2      254.61      247.32      5.01 o
   3   4   2        3.72        5.43      0.59 o
   4   4   2      210.33      209.55      7.34 o
   5   4   2      104.84      101.16      4.49 o
   6   4   2       49.92       50.22      7.82 o
   7   4   2       15.94       15.30      3.22 o
   8   4   2       10.18       13.21      2.47 o
  -7   5   2       29.66       30.08      4.14 o
  -6   5   2        8.20        8.98      1.31 o
  -5   5   2        8.12        8.77      1.52 o
  -4   5   2       74.75       69.82      3.05 o
  -3   5   2      143.51      144.10      7.39 o
  -2   5   2       15.34       11.30      2.11 o
  -1   5   2       73.73       68.98      3.55 o
   0   5   2       41.30       43.46      2.29 o
   1   5   2        9.80        9.55      0.91 o
   2   5   2       49.94       46.57      1.66 o
   3   5   2      170.16      170.98      8.36 o
   4   5   2       12.43       12.67      1.80 o
   5   5   2       29.15       32.11      2.55 o
   6   5   2       18.64       19.38      2.25 o
   7   5   2        6.55        7.32      2.97 o
  -6   6   2       33.61       28.30      4.55 o
  -5   6   2       29.05       27.58      3.70 o
  -4   6   2       28.30       29.03      2.30 o
  -3   6   2       32.13       26.37      3.09 o
  -2   6   2       81.62       73.98      8.66 o
  -1   6   2        1.74        2.53      2.55 o
   0   6   2       56.95       65.96      2.98 o
   1   6   2       18.82       16.16      1.43 o
   2   6   2       32.20       34.64      2.53 o
   3   6   2       39.21       50.56      3.32 o
   4   6   2        6.21        7.97      1.71 o
   5   6   2       34.49       35.00      3.15 o
  -3   7   2       25.96       22.82      2.50 o
  -2   7   2       40.13       35.88      3.04 o
  -1   7   2       16.42       17.61      3.69 o
   0   7   2       65.34       70.86      5.94 o
   1   7   2        2.62        3.78      2.41 o
   2   7   2       25.41       21.94      2.66 o
   3   7   2        0.78        0.66      1.58 o
  -3  -7   3       21.62       21.80      4.91 o
  -2  -7   3       31.01       36.28      2.75 o
  -1  -7   3       12.24       14.27      1.97 o
   0  -7   3        6.23        7.26      1.70 o
   1  -7   3       25.19       25.36      3.35 o
   2  -7   3       12.85       12.45      1.98 o
  -6  -6   3        2.70        4.27      2.52 o
  -5  -6   3        0.06        0.56      3.48 o
  -4  -6   3       63.82       72.94      3.02 o
  -3  -6   3       18.49       23.32      1.60 o
  -2  -6   3       79.66       77.82      2.63 o
  -1  -6   3       33.70       33.09      1.74 o
   0  -6   3      126.79      110.27      3.76 o
   1  -6   3       50.73       43.79      2.72 o
   2  -6   3       54.71       48.90      3.08 o
   3  -6   3       16.00       23.74      2.35 o
   4  -6   3        7.28       10.84      1.77 o
   5  -6   3       47.36       52.73      3.86 o
  -7  -5   3        1.80        2.58      1.40 o
  -6  -5   3        7.24       10.84      1.64 o
  -5  -5   3       17.63       15.94      1.58 o
  -4  -5   3       15.89       13.93      0.83 o
  -3  -5   3      153.35      140.15      3.26 o
  -2  -5   3      117.43      118.24      2.89 o
  -1  -5   3      223.69      223.83      5.66 o
   0  -5   3       31.98       28.92      1.86 o
   1  -5   3      105.84      108.93      4.12 o
   2  -5   3      105.71      109.66      4.67 o
   3  -5   3      140.40      132.33      5.65 o
   4  -5   3      101.22       97.83      4.71 o
   5  -5   3       83.27       79.01      4.28 o
   6  -5   3       45.67       48.93      3.64 o
   7  -5   3       10.09       14.78      2.37 o
  -8  -4   3       12.66       14.24      2.33 o
  -7  -4   3       25.24       25.10      1.94 o
  -6  -4   3       86.67       82.01      4.05 o
  -5  -4   3      245.63      255.50      8.99 o
  -4  -4   3      168.02      159.96      3.25 o
  -3  -4   3      176.13      176.60      4.74 o
  -2  -4   3      441.31      429.76      7.83 o
  -1  -4   3       81.23       82.50      2.04 o
   0  -4   3      545.31      543.06     11.65 o
   1  -4   3      230.20      228.56      6.64 o
   2  -4   3       16.02       18.35      1.57 o
   3  -4   3      118.46      117.33      4.58 o
   4  -4   3      175.48      184.63     10.31 o
   5  -4   3       40.94       41.65      2.88 o
   6  -4   3       60.14       64.53      4.09 o
   7  -4   3       56.89       54.79      3.94 o
   8  -4   3        4.48        8.38      2.63 o
  -9  -3   3       85.33       85.24      6.36 o
  -8  -3   3       26.38       26.19      2.03 o
  -7  -3   3       21.89       17.36      1.19 o
  -6  -3   3       48.79       51.06      1.83 o
  -5  -3   3      107.60      106.75      2.78 o
  -4  -3   3      201.25      202.03      4.41 o
  -3  -3   3      179.66      183.61      3.10 o
  -2  -3   3      162.80      163.80      2.80 o
  -1  -3   3      117.78      119.15      3.05 o
   0  -3   3      224.56      227.59      3.98 o
   1  -3   3      240.14      266.82      6.73 o
   2  -3   3      339.30      316.94     11.68 o
   3  -3   3      258.82      257.11      7.57 o
   4  -3   3      141.96      136.58      5.11 o
   5  -3   3       65.90       67.71      3.34 o
   6  -3   3       28.35       32.30      2.37 o
   7  -3   3       45.66       50.14      3.21 o
   8  -3   3        5.13        4.22      1.69 o
   9  -3   3       40.19       41.88      3.46 o
 -10  -2   3        9.06       12.36      2.80 o
  -9  -2   3       20.29       25.97      2.33 o
  -8  -2   3       59.85       65.94      2.27 o
  -7  -2   3      166.25      155.04      3.99 o
  -6  -2   3       63.71       62.70      1.94 o
  -5  -2   3      192.37      192.35      4.10 o
  -4  -2   3       19.13       22.28      0.87 o
  -3  -2   3      484.69      495.55      6.34 o
  -2  -2   3       31.93       40.41      0.79 o
  -1  -2   3      672.59      687.36     19.03 o
   0  -2   3      264.38      267.17     14.28 o
   1  -2   3      415.63      433.56      9.39 o
   2  -2   3       88.24       93.71      7.44 o
   3  -2   3      985.13     1012.55     45.82 o
   4  -2   3       75.09       64.12      2.33 o
   5  -2   3       30.92       28.99      1.49 o
   6  -2   3        6.49        7.61      0.80 o
   7  -2   3       34.40       30.04      2.35 o
   8  -2   3       13.75       15.18      1.96 o
   9  -2   3        5.58        5.28      1.90 o
 -10  -1   3        8.61       11.80      1.93 o
  -9  -1   3       35.00       31.23      2.55 o
  -8  -1   3      106.23       97.68      2.90 o
  -7  -1   3      250.62      241.13      5.50 o
  -6  -1   3      188.67      190.71      4.97 o
  -5  -1   3      113.61      110.30      2.29 o
  -4  -1   3        5.08        6.58      0.70 o
  -3  -1   3      182.35      186.77      3.88 o
  -2  -1   3     1389.96     1409.13     21.51 o
  -1  -1   3     1749.20     1663.28     22.05 o
   0  -1   3     3265.61     3284.85     49.54 o
   1  -1   3      454.14      432.56     10.22 o
   2  -1   3      129.10      134.21      3.03 o
   3  -1   3      139.38      141.76      2.22 o
   4  -1   3      256.51      268.28      4.70 o
   5  -1   3       10.67       11.69      0.75 o
   6  -1   3      214.55      213.59      5.03 o
   7  -1   3       85.02       89.74      2.85 o
   8  -1   3       44.48       43.70      2.01 o
   9  -1   3       33.09       32.38      2.76 o
 -10   0   3       57.80       59.55      4.02 o
  -9   0   3        0.20        0.29      1.19 o
  -8   0   3        3.96        1.98      1.76 o
  -7   0   3      139.87      135.60      5.28 o
  -6   0   3       21.37       21.37      0.76 o
  -5   0   3        9.96       10.95      0.92 o
  -4   0   3     2998.70     3050.26     70.72 o
  -3   0   3       80.09       81.96      2.81 o
  -2   0   3      155.57      194.48     21.91 o
  -1   0   3      324.55      341.17      4.25 o
   0   0   3      562.35      575.35      7.22 o
   1   0   3     2896.33     2568.86     34.74 o
   2   0   3        7.58       19.60      1.98 o
   3   0   3      885.67      869.35     13.79 o
   4   0   3        3.63        5.30      0.54 o
   5   0   3        3.62        8.81      3.46 o
   6   0   3        1.36        1.85      0.69 o
   7   0   3       14.10       14.25      1.47 o
   8   0   3      205.80      212.35      6.11 o
   9   0   3        1.40        6.97      1.24 o
 -10   1   3        8.76        8.27      1.98 o
  -9   1   3       34.96       31.10      2.69 o
  -8   1   3      106.07      103.25      4.68 o
  -7   1   3      250.23      243.30      8.33 o
  -6   1   3      192.53      186.55      5.94 o
  -5   1   3      112.49      106.53      3.43 o
  -4   1   3        5.10       10.49      1.36 o
  -3   1   3      182.76      185.03      4.24 o
  -2   1   3     1386.20     1424.33     26.88 o
  -1   1   3     1757.31     1658.12     24.83 o
   0   1   3     3265.67     3327.76     41.48 o
   1   1   3      453.85      444.70      4.12 o
   2   1   3      126.10      130.65      2.83 o
   3   1   3      138.67      144.74      2.56 o
   4   1   3      256.73      261.48      5.45 o
   5   1   3        9.89       11.93      0.80 o
   6   1   3      217.12      216.76      5.15 o
   7   1   3       84.39       94.55      3.02 o
   8   1   3       44.94       42.69      2.65 o
   9   1   3       32.76       30.20      1.97 o
 -10   2   3        9.25        6.72      2.13 o
  -9   2   3       20.42       26.65      2.65 o
  -8   2   3       59.25       62.49      3.47 o
  -7   2   3      165.97      157.22      9.37 o
  -6   2   3       64.66       64.30      2.92 o
  -5   2   3      194.50      201.61      5.99 o
  -4   2   3       17.93       19.68      0.59 o
  -3   2   3      486.46      500.62     11.32 o
  -2   2   3       31.00       40.22      1.32 o
  -1   2   3      665.87      677.38     11.59 o
   0   2   3      269.28      266.48      3.39 o
   1   2   3      415.27      454.31     10.41 o
   2   2   3       89.16       89.12      1.51 o
   3   2   3      990.20     1019.48     15.14 o
   4   2   3       75.15       68.72      1.48 o
   5   2   3       30.20       27.34      2.14 o
   6   2   3        6.67        5.94      1.09 o
   7   2   3       34.69       34.93      7.73 o
   8   2   3       13.40       14.24      2.98 o
   9   2   3        5.64        6.45      1.72 o
  -9   3   3       85.89       95.82      4.99 o
  -8   3   3       26.31       28.53      2.44 o
  -7   3   3       21.90       20.52      1.81 o
  -6   3   3       48.59       54.94      3.28 o
  -5   3   3      107.26      100.36      2.50 o
  -4   3   3      200.93      199.10      3.93 o
  -3   3   3      180.59      181.00      5.03 o
  -2   3   3      160.59      159.29      3.97 o
  -1   3   3      118.44      119.95      3.22 o
   0   3   3      227.34      225.93      3.85 o
   1   3   3      241.08      257.21      3.05 o
   2   3   3      343.76      318.29      8.46 o
   3   3   3      260.83      254.09      7.64 o
   4   3   3      141.36      150.62      7.51 o
   5   3   3       65.95       68.74      3.48 o
   6   3   3       28.38       27.64      2.42 o
   7   3   3       45.98       46.64      3.13 o
   8   3   3        5.15        8.25      1.71 o
   9   3   3       39.82       40.00      3.35 o
  -8   4   3       12.46       11.17      4.13 o
  -7   4   3       25.56       29.41      4.78 o
  -6   4   3       86.72       81.72      4.09 o
  -5   4   3      246.74      256.52      5.99 o
  -4   4   3      167.73      162.83      8.67 o
  -3   4   3      174.55      173.25      5.45 o
  -2   4   3      437.81      430.79     18.59 o
  -1   4   3       79.49       76.52      2.18 o
   0   4   3      544.75      543.08      9.34 o
   1   4   3      229.66      238.36      4.67 o
   2   4   3       16.42       20.14      3.71 o
   3   4   3      119.70      113.44      4.41 o
   4   4   3      176.62      176.53      6.30 o
   5   4   3       41.74       46.70      3.03 o
   6   4   3       60.32       56.89      3.74 o
   7   4   3       56.72       62.49      3.96 o
   8   4   3        4.50        4.41      1.79 o
  -7   5   3        1.76        5.93      2.76 o
  -6   5   3        7.24       14.99      2.56 o
  -5   5   3       17.33       15.34      1.20 o
  -4   5   3       15.70       15.88      1.52 o
  -3   5   3      153.56      152.55      9.84 o
  -2   5   3      117.19      121.33      3.86 o
  -1   5   3      224.21      233.85      5.28 o
   0   5   3       32.81       32.74      1.22 o
   1   5   3      106.15      100.30      2.82 o
   2   5   3      105.75      108.06      4.83 o
   3   5   3      139.76      142.35      5.89 o
   4   5   3      101.30       99.47      4.90 o
   5   5   3       82.83       76.19      5.75 o
   6   5   3       46.01       52.07      3.79 o
   7   5   3       10.11       13.21      2.37 o
  -6   6   3        2.79        1.29      1.59 o
  -5   6   3        0.06        0.76      1.27 o
  -4   6   3       64.84       74.49      3.87 o
  -3   6   3       18.41       22.12      1.90 o
  -2   6   3       79.48       78.53      2.75 o
  -1   6   3       33.97       28.54      1.99 o
   0   6   3      126.72      105.39      4.05 o
   1   6   3       50.58       43.46      4.47 o
   2   6   3       55.05       59.53      4.13 o
   3   6   3       16.31       21.87      3.68 o
   4   6   3        7.27       10.22      1.99 o
   5   6   3       47.73       42.37      3.71 o
  -3   7   3       21.66       18.82      2.12 o
  -2   7   3       30.85       29.28      3.14 o
  -1   7   3       12.46       11.80      3.04 o
   0   7   3        6.41        7.75      2.66 o
   1   7   3       25.10       28.60      2.83 o
   2   7   3       12.98        9.67      2.26 o
  -2  -7   4       34.70       32.12      2.80 o
  -1  -7   4      137.23      132.80      6.37 o
   0  -7   4       19.72       19.78      3.09 o
   1  -7   4       44.84       47.00      3.48 o
  -5  -6   4       32.88       31.68      2.69 o
  -4  -6   4      131.91      123.38      5.98 o
  -3  -6   4       19.21       24.50      1.82 o
  -2  -6   4       46.45       49.26      2.19 o
  -1  -6   4        1.42        1.72      0.78 o
   0  -6   4       30.33       31.30      2.30 o
   1  -6   4       29.94       24.82      2.27 o
   2  -6   4       57.00       55.21      3.48 o
   3  -6   4       11.59       12.06      2.11 o
   4  -6   4        9.93       10.90      2.07 o
   5  -6   4        4.59        6.73      2.60 o
  -7  -5   4        2.03        2.88      1.34 o
  -6  -5   4        7.20       10.50      1.64 o
  -5  -5   4       85.65       88.16      6.28 o
  -4  -5   4       35.16       33.91      1.35 o
  -3  -5   4       26.81       28.94      1.32 o
  -2  -5   4       37.16       33.01      1.38 o
  -1  -5   4        8.58        7.48      0.86 o
   0  -5   4      109.42      114.89      4.25 o
   1  -5   4       46.42       52.64      2.78 o
   2  -5   4       17.24       17.47      1.87 o
   3  -5   4       22.79       24.91      2.29 o
   4  -5   4       78.86       74.04      3.91 o
   5  -5   4        3.69        5.38      1.99 o
   6  -5   4       56.61       55.94      4.14 o
  -8  -4   4       21.15       18.14      1.87 o
  -7  -4   4       78.45       72.77      3.43 o
  -6  -4   4       59.43       59.63      2.23 o
  -5  -4   4      135.03      132.98      3.91 o
  -4  -4   4       47.39       43.03      1.34 o
  -3  -4   4        1.07        1.88      1.15 o
  -2  -4   4      200.53      199.19      4.09 o
  -1  -4   4       56.82       60.26      1.82 o
   0  -4   4      233.19      227.48      7.62 o
   1  -4   4       31.32       34.26      2.00 o
   2  -4   4       71.48       67.30      3.12 o
   3  -4   4       40.71       44.00      2.66 o
   4  -4   4       46.95       50.04      2.98 o
   5  -4   4       75.51       77.26      4.12 o
   6  -4   4        6.61        5.26      1.49 o
   7  -4   4       35.84       38.34      3.24 o
  -9  -3   4       14.05       15.33      3.02 o
  -8  -3   4        4.78        5.75      1.16 o
  -7  -3   4       48.24       43.75      2.79 o
  -6  -3   4      159.55      168.80      4.48 o
  -5  -3   4      237.88      230.49      6.08 o
  -4  -3   4       13.39       12.90      1.19 o
  -3  -3   4      640.36      670.46     10.96 o
  -2  -3   4      544.71      540.97     12.08 o
  -1  -3   4       48.85       57.80      1.45 o
   0  -3   4       46.62       44.76      1.58 o
   1  -3   4      343.76      343.85      9.11 o
   2  -3   4      150.00      145.90      4.75 o
   3  -3   4      599.84      582.91     16.90 o
   4  -3   4      131.01      139.26      5.14 o
   5  -3   4      141.15      145.60      5.55 o
   6  -3   4       17.76       18.86      1.89 o
   7  -3   4        7.18        6.89      1.71 o
   8  -3   4        2.07        0.05      1.53 o
 -10  -2   4       16.31       12.45      3.19 o
  -9  -2   4        0.29        2.34      1.88 o
  -8  -2   4       21.62       20.57      2.00 o
  -7  -2   4        2.50        2.93      1.45 o
  -6  -2   4        8.67       11.71      0.87 o
  -5  -2   4      183.09      171.99      3.83 o
  -4  -2   4      230.38      237.18      5.37 o
  -3  -2   4      431.29      448.74      6.26 o
  -2  -2   4        4.96        6.86      0.64 o
  -1  -2   4      122.02      119.04      2.31 o
   0  -2   4     1500.65     1542.63     38.29 o
   1  -2   4      692.35      698.50     40.31 o
   2  -2   4      252.57      255.53      8.15 o
   3  -2   4       83.78       89.09      3.14 o
   4  -2   4      101.79      104.29      3.83 o
   5  -2   4      440.35      439.27     13.58 o
   6  -2   4       54.32       59.86      4.67 o
   7  -2   4      195.53      197.55      7.81 o
   8  -2   4       39.18       44.64      3.41 o
   9  -2   4       30.58       30.14      2.94 o
 -10  -1   4       51.18       58.00      3.94 o
  -9  -1   4       21.07       21.75      2.18 o
  -8  -1   4        6.76        7.05      1.33 o
  -7  -1   4       53.56       58.38      3.07 o
  -6  -1   4      268.12      260.10      5.17 o
  -5  -1   4       64.63       63.43      1.55 o
  -4  -1   4      391.67      408.56      8.83 o
  -3  -1   4       66.55       69.54      2.53 o
  -2  -1   4      123.10      122.29      1.81 o
  -1  -1   4      844.50      884.86     13.07 o
   0  -1   4      713.30      703.89     11.06 o
   1  -1   4      479.83      497.02     10.17 o
   2  -1   4      587.48      590.35     13.57 o
   3  -1   4      379.80      369.99      5.58 o
   4  -1   4       46.85       46.24      1.43 o
   5  -1   4      100.93       98.89      3.01 o
   6  -1   4       38.39       41.91      2.32 o
   7  -1   4       28.89       33.83      1.56 o
   8  -1   4      117.68      118.98      5.48 o
   9  -1   4        5.93        7.14      1.86 o
 -10   0   4       68.44       71.86      4.61 o
  -9   0   4        8.10       11.78      4.53 o
  -8   0   4       56.04       64.18      3.53 o
  -7   0   4      308.25      313.54     10.59 o
  -6   0   4       76.46       74.75      3.09 o
  -5   0   4       40.27       47.25      2.09 o
  -4   0   4        2.16        5.33      0.87 o
  -3   0   4      461.18      436.52      9.91 o
  -2   0   4       65.77       64.45      1.13 o
  -1   0   4     1185.34     1084.22     15.68 o
   0   0   4       66.54       72.33      2.66 o
   1   0   4        0.24        2.78      0.64 o
   2   0   4       21.02       21.69      0.74 o
   3   0   4      834.89      827.29     14.32 o
   4   0   4      634.06      648.28     12.32 o
   5   0   4       54.69       55.68      1.76 o
   6   0   4        0.98       -0.14      0.70 o
   7   0   4       24.24       27.75      1.51 o
   8   0   4       51.04       54.94      3.76 o
   9   0   4        4.07        4.64      1.54 o
 -10   1   4       50.93       57.40      4.06 o
  -9   1   4       21.03       20.28      2.31 o
  -8   1   4        6.66        6.67      1.61 o
  -7   1   4       53.78       56.75      3.22 o
  -6   1   4      268.35      260.51      8.49 o
  -5   1   4       65.64       64.80      3.02 o
  -4   1   4      392.20      394.35     10.12 o
  -3   1   4       67.45       68.44      3.71 o
  -2   1   4      125.97      124.14      3.88 o
  -1   1   4      838.23      858.91     14.32 o
   0   1   4      713.76      693.43     13.62 o
   1   1   4      486.50      481.74     12.19 o
   2   1   4      585.87      608.31     10.13 o
   3   1   4      379.70      371.86      6.77 o
   4   1   4       45.89       46.56      1.58 o
   5   1   4      100.35      103.47      6.84 o
   6   1   4       37.05       38.01      2.12 o
   7   1   4       28.88       34.13      2.41 o
   8   1   4      116.96      117.74      3.92 o
   9   1   4        5.81        5.70      3.01 o
 -10   2   4       16.30       15.82      2.48 o
  -9   2   4        0.29        2.60      1.52 o
  -8   2   4       22.13       21.17      2.23 o
  -7   2   4        2.29        4.27      2.09 o
  -6   2   4        8.93       10.55      2.35 o
  -5   2   4      181.49      176.68      5.73 o
  -4   2   4      232.71      236.62      8.65 o
  -3   2   4      432.76      455.23     10.76 o
  -2   2   4        4.54        6.48      0.70 o
  -1   2   4      120.13      116.42      2.07 o
   0   2   4     1493.02     1515.05     21.58 o
   1   2   4      692.79      693.39     13.32 o
   2   2   4      249.59      274.86      4.79 o
   3   2   4       82.24       86.41      2.99 o
   4   2   4      100.23      100.14      2.33 o
   5   2   4      443.67      424.66      8.98 o
   6   2   4       53.97       48.31      1.77 o
   7   2   4      196.98      194.36     13.99 o
   8   2   4       39.13       44.03      3.32 o
   9   2   4       30.51       27.81      2.93 o
  -9   3   4       13.72       14.68      2.35 o
  -8   3   4        4.75        7.03      1.68 o
  -7   3   4       47.83       46.25      2.99 o
  -6   3   4      159.30      175.91      6.58 o
  -5   3   4      240.55      235.53      7.87 o
  -4   3   4       13.52       15.92      1.40 o
  -3   3   4      644.21      670.22     16.79 o
  -2   3   4      543.61      560.40     12.61 o
  -1   3   4       48.62       57.15      1.54 o
   0   3   4       46.78       45.46      1.00 o
   1   3   4      344.15      344.82      6.02 o
   2   3   4      152.19      151.59      2.85 o
   3   3   4      594.77      609.49     17.57 o
   4   3   4      132.34      135.72      5.46 o
   5   3   4      139.36      142.46      5.71 o
   6   3   4       17.63       17.18      2.12 o
   7   3   4        7.05        8.61      1.71 o
   8   3   4        1.99        0.40      2.89 o
  -8   4   4       21.22       23.79      2.57 o
  -7   4   4       77.91       72.98      4.31 o
  -6   4   4       58.99       62.80      3.49 o
  -5   4   4      133.53      135.17      5.28 o
  -4   4   4       48.10       46.87      2.45 o
  -3   4   4        1.05        0.16      0.81 o
  -2   4   4      201.84      199.49      6.42 o
  -1   4   4       56.51       57.57      1.77 o
   0   4   4      232.56      221.81      4.04 o
   1   4   4       31.42       32.56      2.83 o
   2   4   4       70.95       73.05      3.32 o
   3   4   4       40.23       41.75      3.87 o
   4   4   4       46.93       46.72      4.09 o
   5   4   4       76.65       80.74      4.06 o
   6   4   4        6.61        7.46      1.80 o
   7   4   4       36.67       39.91      3.38 o
  -7   5   4        2.05        4.41      2.29 o
  -6   5   4        7.46        7.91      1.71 o
  -5   5   4       86.21       96.35      8.27 o
  -4   5   4       35.92       36.20      2.24 o
  -3   5   4       27.33       32.66      5.04 o
  -2   5   4       36.29       32.93      1.75 o
  -1   5   4        8.56       10.01      0.83 o
   0   5   4      109.67      102.95      3.33 o
   1   5   4       46.50       49.11      3.03 o
   2   5   4       17.38       16.84      1.91 o
   3   5   4       22.12       24.09      2.35 o
   4   5   4       78.52       78.72      7.70 o
   5   5   4        3.85        4.55      1.71 o
   6   5   4       55.98       61.26      4.24 o
  -5   6   4       32.72       32.20      4.79 o
  -4   6   4      131.56      125.37      5.55 o
  -3   6   4       19.76       32.18      2.14 o
  -2   6   4       46.19       48.89      2.10 o
  -1   6   4        1.53        0.20      0.91 o
   0   6   4       29.76       35.08      4.10 o
   1   6   4       30.18       32.51      2.70 o
   2   6   4       56.12       57.37      3.83 o
   3   6   4       11.66       16.60      2.25 o
   4   6   4        9.95        8.75      2.12 o
   5   6   4        4.66       10.46      3.02 o
  -2   7   4       34.57       35.16      4.55 o
  -1   7   4      137.32      135.83     10.38 o
   0   7   4       19.88       18.63      2.52 o
   1   7   4       44.98       49.97      4.09 o
  -5  -6   5        3.34        3.44      1.42 o
  -4  -6   5       36.15       36.23      2.96 o
  -3  -6   5       63.33       59.01      2.67 o
  -2  -6   5       56.29       57.18      4.30 o
  -1  -6   5       79.25       80.28      3.92 o
   0  -6   5       17.32       21.15      2.08 o
   1  -6   5       19.72       18.05      2.89 o
   2  -6   5       13.12       14.11      2.03 o
   3  -6   5        5.36        7.75      2.14 o
   4  -6   5       25.40       32.04      6.93 o
  -7  -5   5        3.08        2.55      1.41 o
  -6  -5   5       43.74       37.31      2.60 o
  -5  -5   5        7.86        6.71      1.08 o
  -4  -5   5       15.76       17.27      2.91 o
  -3  -5   5        4.25        6.64      0.78 o
  -2  -5   5       97.26       98.79      2.89 o
  -1  -5   5       83.56       86.70      3.42 o
   0  -5   5       52.41       47.49      3.47 o
   1  -5   5       21.40       32.74      3.08 o
   2  -5   5       38.03       42.46      2.69 o
   3  -5   5       83.77       87.35      4.54 o
   4  -5   5       11.78       15.15      2.07 o
   5  -5   5      113.52      106.90      6.02 o
   6  -5   5        7.22        8.48      1.87 o
  -8  -4   5        2.54        5.45      2.07 o
  -7  -4   5        4.18        2.96      0.89 o
  -6  -4   5       15.71       14.70      1.34 o
  -5  -4   5       52.42       50.86      2.09 o
  -4  -4   5       69.83       72.25      4.31 o
  -3  -4   5      224.64      216.20      4.45 o
  -2  -4   5       39.26       39.55      1.40 o
  -1  -4   5        1.37        1.22      0.78 o
   0  -4   5      110.96      101.17      9.02 o
   1  -4   5      305.46      296.68      9.72 o
   2  -4   5       78.25       73.95      3.53 o
   3  -4   5       86.88       82.12      3.91 o
   4  -4   5       25.18       26.71      2.37 o
   5  -4   5       27.10       28.21      4.41 o
   6  -4   5       11.57       11.50      2.04 o
   7  -4   5       45.51       45.21      3.58 o
  -9  -3   5       40.28       37.64      4.75 o
  -8  -3   5        1.62        2.80      1.41 o
  -7  -3   5       72.41       73.20      2.65 o
  -6  -3   5       29.14       24.72      1.33 o
  -5  -3   5       50.61       46.70      1.91 o
  -4  -3   5      207.52      206.87      5.25 o
  -3  -3   5      112.43      114.30      3.68 o
  -2  -3   5      449.44      452.81      9.38 o
  -1  -3   5       58.74       59.27      3.36 o
   0  -3   5       29.93       28.84      2.45 o
   1  -3   5       44.03       46.04      2.19 o
   2  -3   5       84.19       87.03      3.43 o
   3  -3   5      144.36      120.68     20.79 o
   4  -3   5      106.44      109.31      4.61 o
   5  -3   5      160.84      160.63      6.58 o
   6  -3   5        6.11       10.14      2.13 o
   7  -3   5       40.00       40.62      3.66 o
   8  -3   5        3.66        4.04      1.87 o
  -9  -2   5        2.61       -0.91      1.25 o
  -8  -2   5       13.61       17.56      1.88 o
  -7  -2   5      135.14      129.80      3.47 o
  -6  -2   5      221.09      206.40      4.82 o
  -5  -2   5      113.60      109.64      2.81 o
  -4  -2   5      257.82      255.35      5.45 o
  -3  -2   5       54.80       52.79      3.27 o
  -2  -2   5       34.72       31.82      1.01 o
  -1  -2   5      133.60      137.70      2.82 o
   0  -2   5      127.25      115.05      2.94 o
   1  -2   5      821.72      753.45     50.44 o
   2  -2   5      602.27      590.11     17.22 o
   3  -2   5      103.54      108.36      3.94 o
   4  -2   5      346.70      326.46     10.55 o
   5  -2   5      147.38      148.44      5.70 o
   6  -2   5       45.14       46.56      4.01 o
   7  -2   5       28.42       28.21      4.87 o
   8  -2   5       12.41        9.00      1.97 o
 -10  -1   5       32.17       41.50      3.57 o
  -9  -1   5       50.06       51.58      4.48 o
  -8  -1   5       27.30       24.95      3.37 o
  -7  -1   5        3.79        4.32      1.21 o
  -6  -1   5      311.30      296.06      9.59 o
  -5  -1   5      314.89      291.42     13.37 o
  -4  -1   5       15.42       17.26      1.59 o
  -3  -1   5      388.07      354.60     13.23 o
  -2  -1   5      802.10      811.15     12.73 o
  -1  -1   5     1256.28     1332.88     44.13 o
   0  -1   5       36.56       35.04      1.11 o
   1  -1   5      289.46      280.97      8.85 o
   2  -1   5      217.86      204.50      3.37 o
   3  -1   5       76.75       73.21      3.14 o
   4  -1   5        9.47        7.43      0.63 o
   5  -1   5        1.63        1.70      0.59 o
   6  -1   5      187.60      182.35      6.77 o
   7  -1   5       52.96       54.52      5.88 o
   8  -1   5       61.06       58.86      3.57 o
 -10   0   5       41.23       40.89      3.60 o
  -9   0   5        3.14        7.51      3.48 o
  -8   0   5       25.11       25.14      4.66 o
  -7   0   5      125.88      146.81     12.59 o
  -6   0   5       26.90       25.25      2.01 o
  -5   0   5        5.42       13.48      4.06 o
  -4   0   5     1065.10     1061.19     27.83 o
  -3   0   5      269.36      275.86      8.09 o
  -2   0   5      298.86      308.33      5.06 o
  -1   0   5       28.66       21.79      1.33 o
   0   0   5       25.13       23.55      1.64 o
   1   0   5      305.38      318.57      5.57 o
   2   0   5     1879.54     1920.95     35.24 o
   3   0   5      229.56      242.28      4.84 o
   4   0   5       99.13      100.89      2.52 o
   5   0   5        1.11        0.78      0.60 o
   6   0   5      126.56      121.42      3.47 o
   7   0   5       12.21       10.58      1.07 o
   8   0   5        0.57       -0.29      1.59 o
   9   0   5       46.83       52.87      4.01 o
 -10   1   5       31.90       45.94      3.80 o
  -9   1   5       50.85       46.05      3.60 o
  -8   1   5       26.91       25.11      4.42 o
  -7   1   5        3.90        3.72      1.31 o
  -6   1   5      307.74      290.86      9.45 o
  -5   1   5      315.17      312.89      9.21 o
  -4   1   5       14.90       14.70      1.43 o
  -3   1   5      389.21      374.77      7.61 o
  -2   1   5      806.05      788.53     13.25 o
  -1   1   5     1252.96     1278.65     21.34 o
   0   1   5       35.41       33.63      0.92 o
   1   1   5      287.64      268.79      4.12 o
   2   1   5      217.40      213.25      7.61 o
   3   1   5       75.62       73.60      5.31 o
   4   1   5        9.52        9.45      1.21 o
   5   1   5        1.69        2.37      0.98 o
   6   1   5      187.56      174.24      4.68 o
   7   1   5       53.59       53.47      2.96 o
   8   1   5       61.81       56.91      3.81 o
  -9   2   5        2.61        2.98      1.43 o
  -8   2   5       13.65       17.81      2.89 o
  -7   2   5      133.62      145.60      7.97 o
  -6   2   5      220.35      211.39      7.59 o
  -5   2   5      113.05      108.23      4.36 o
  -4   2   5      255.23      256.08      7.58 o
  -3   2   5       52.88       53.93      2.18 o
  -2   2   5       34.52       31.54      1.55 o
  -1   2   5      132.88      139.35      2.65 o
   0   2   5      128.46      123.07      2.52 o
   1   2   5      828.67      817.34     17.31 o
   2   2   5      603.15      608.44     18.75 o
   3   2   5      104.14      104.55      2.54 o
   4   2   5      349.31      342.98      7.27 o
   5   2   5      145.74      143.28      3.60 o
   6   2   5       45.08       43.68      2.78 o
   7   2   5       28.02       25.24      2.47 o
   8   2   5       12.51       10.89      1.97 o
  -9   3   5       40.47       41.32      3.46 o
  -8   3   5        1.58        4.59      3.15 o
  -7   3   5       72.85       74.48      4.09 o
  -6   3   5       29.59       29.49      5.05 o
  -5   3   5       50.23       49.15      2.71 o
  -4   3   5      209.72      211.70      7.71 o
  -3   3   5      111.64      114.91      3.74 o
  -2   3   5      451.77      455.10     10.80 o
  -1   3   5       58.15       60.41      1.97 o
   0   3   5       29.97       28.16      2.41 o
   1   3   5       43.90       48.34      1.47 o
   2   3   5       83.89       78.73      2.05 o
   3   3   5      141.78      138.29      6.70 o
   4   3   5      106.25      102.35      7.79 o
   5   3   5      159.48      151.84      6.54 o
   6   3   5        6.13        8.88      1.86 o
   7   3   5       39.93       37.95      3.11 o
   8   3   5        3.61        5.70      1.81 o
  -8   4   5        2.60        0.08      2.22 o
  -7   4   5        4.13        0.82      1.48 o
  -6   4   5       15.90       19.51      2.02 o
  -5   4   5       51.80       42.22      3.05 o
  -4   4   5       70.26       81.19      3.34 o
  -3   4   5      223.65      212.89      6.59 o
  -2   4   5       38.96       41.73      1.74 o
  -1   4   5        1.52        2.04      0.56 o
   0   4   5      109.85      105.53      5.21 o
   1   4   5      307.43      316.91     23.46 o
   2   4   5       78.24       71.70      6.79 o
   3   4   5       87.98       86.69      4.19 o
   4   4   5       25.57       29.01      4.16 o
   5   4   5       26.80       20.86      2.53 o
   6   4   5       11.82       13.68      2.18 o
   7   4   5       45.18       49.21      3.98 o
  -7   5   5        3.10        2.96      1.69 o
  -6   5   5       43.31       36.60      4.20 o
  -5   5   5        7.77        5.06      1.53 o
  -4   5   5       15.53       12.92      1.60 o
  -3   5   5        4.29        4.69      1.19 o
  -2   5   5       98.02       94.51      4.37 o
  -1   5   5       83.41       83.09      2.69 o
   0   5   5       51.84       58.50      3.28 o
   1   5   5       21.45       27.34      2.52 o
   2   5   5       38.39       40.56      3.01 o
   3   5   5       83.71       84.99      4.67 o
   4   5   5       11.67        9.90      2.14 o
   5   5   5      112.92      119.12      8.18 o
   6   5   5        7.40        6.73      2.13 o
  -5   6   5        3.35        0.80      1.34 o
  -4   6   5       35.91       33.21      2.71 o
  -3   6   5       62.82       61.05      2.94 o
  -1   6   5       79.14       85.14      5.10 o
   0   6   5       17.55       22.74      3.93 o
   1   6   5       19.49       22.91      2.94 o
   2   6   5       13.51       15.07      2.27 o
   3   6   5        5.39       13.04      2.10 o
   4   6   5       25.44       36.21      3.43 o
  -4  -6   6        9.48       12.04      2.15 o
  -3  -6   6       34.05       34.33      2.30 o
  -2  -6   6       34.28       41.35      2.23 o
  -1  -6   6       42.11       48.38      3.03 o
   0  -6   6        9.48        6.21      1.65 o
   1  -6   6       36.06       32.67      2.74 o
   2  -6   6       46.17       47.11      3.59 o
   3  -6   6        6.20        8.16      2.16 o
  -6  -5   6       35.91       37.43      2.86 o
  -5  -5   6       23.33       26.62      1.91 o
  -4  -5   6       11.86       12.48      1.44 o
  -3  -5   6       15.81       19.76      1.19 o
  -2  -5   6       49.95       51.03      2.96 o
  -1  -5   6       68.34       65.28      2.72 o
   0  -5   6      102.49      106.67      4.74 o
   1  -5   6       27.38       29.81      2.39 o
   2  -5   6       79.52       79.69      4.27 o
   3  -5   6       34.97       29.33      2.86 o
   4  -5   6       50.98       57.11      4.25 o
   5  -5   6       21.59       23.92      2.82 o
  -7  -4   6       20.57       19.39      1.52 o
  -6  -4   6       44.85       38.84      2.11 o
  -5  -4   6       15.25       18.97      1.49 o
  -4  -4   6      138.17      144.01      4.57 o
  -3  -4   6       45.24       41.45      1.65 o
  -2  -4   6       14.28       13.32      1.12 o
  -1  -4   6      136.19      125.88      3.72 o
   0  -4   6      100.89      111.10      7.20 o
   1  -4   6       95.08       97.05      4.14 o
   2  -4   6       54.91       61.72      3.23 o
   3  -4   6      133.76      128.15      5.72 o
   4  -4   6       16.04       19.45      1.99 o
   5  -4   6        4.56        7.22      1.71 o
   6  -4   6       12.52       15.60      2.32 o
  -8  -3   6       40.88       51.20      3.48 o
  -7  -3   6       24.84       29.32      2.49 o
  -6  -3   6       10.18       10.98      1.22 o
  -5  -3   6      163.27      170.64      4.60 o
  -4  -3   6       29.29       26.15      1.37 o
  -3  -3   6       22.91       16.17      0.91 o
  -2  -3   6      258.82      262.96      5.93 o
  -1  -3   6      177.25      171.19      4.63 o
   0  -3   6       62.95       64.66      2.33 o
   1  -3   6       72.57       70.94      3.13 o
   2  -3   6       53.98       52.74      2.77 o
   3  -3   6      386.07      376.93     12.77 o
   4  -3   6      184.23      179.67      6.83 o
   5  -3   6       42.66       42.82      5.57 o
   6  -3   6       41.99       40.46      3.32 o
   7  -3   6       10.07       11.91      2.30 o
  -9  -2   6        2.50        2.52      1.54 o
  -8  -2   6       46.93       48.36      4.15 o
  -7  -2   6       15.07       15.35      1.79 o
  -6  -2   6        4.81        4.75      0.71 o
  -5  -2   6       54.27       55.45      2.94 o
  -4  -2   6      124.93      122.72      4.79 o
  -3  -2   6      219.15      208.95      7.22 o
  -2  -2   6       10.78       14.53      1.48 o
  -1  -2   6      247.95      244.31      5.25 o
   0  -2   6       68.70       67.48      2.04 o
   1  -2   6      378.43      378.28      8.65 o
   2  -2   6        4.20        2.23      1.31 o
   3  -2   6       95.85       88.48      3.59 o
   4  -2   6       72.30       71.61      3.45 o
   5  -2   6       36.75       45.54      2.59 o
   6  -2   6       98.10      101.13      5.01 o
   7  -2   6       11.24        9.68      1.99 o
   8  -2   6       31.49       33.24      3.11 o
  -9  -1   6       62.61       75.05      4.44 o
  -8  -1   6        9.82       12.41      4.17 o
  -7  -1   6       61.16       61.06      3.47 o
  -6  -1   6      136.16      128.20      5.14 o
  -5  -1   6      371.59      372.29     13.11 o
  -4  -1   6       23.14       27.07      1.61 o
  -3  -1   6      497.17      449.81     12.84 o
  -2  -1   6      170.51      172.53      3.35 o
  -1  -1   6       35.39       30.39      1.68 o
   0  -1   6      189.29      190.63      4.13 o
   1  -1   6      170.32      186.59      5.61 o
   2  -1   6      370.66      349.45      6.33 o
   3  -1   6        1.57        1.54      0.41 o
   4  -1   6       22.15       21.65      1.90 o
   5  -1   6       61.09       64.31      3.21 o
   6  -1   6        3.47        4.55      1.25 o
   7  -1   6       60.08       62.31      3.78 o
   8  -1   6        6.91       11.62      1.93 o
  -9   0   6       42.77       34.99      4.04 o
  -8   0   6       52.58       52.99      3.30 o
  -7   0   6       16.37       16.95      1.96 o
  -6   0   6       67.31       68.99      3.86 o
  -5   0   6        0.05        1.35      1.03 o
  -4   0   6       51.70       52.80      2.35 o
  -3   0   6      795.54      778.25     18.94 o
  -2   0   6       60.25       63.61      1.93 o
  -1   0   6      189.52      191.45      3.82 o
   0   0   6      536.32      527.39      9.73 o
   1   0   6      271.38      291.41      5.86 o
   2   0   6      143.07      145.13      3.77 o
   3   0   6       70.08       70.53      1.98 o
   4   0   6      255.96      256.63      5.89 o
   5   0   6      340.21      350.11      8.27 o
   6   0   6        0.04        0.23      0.59 o
   7   0   6       77.37       73.44      4.54 o
   8   0   6       45.53       57.27      8.14 o
  -9   1   6       62.09       72.31      4.42 o
  -8   1   6       10.09       12.47      2.01 o
  -7   1   6       61.33       62.48      6.26 o
  -6   1   6      137.75      125.65     12.10 o
  -5   1   6      374.06      379.74     11.85 o
  -4   1   6       23.03       26.93      3.05 o
  -3   1   6      495.82      491.55      8.93 o
  -2   1   6      167.76      165.19      3.44 o
  -1   1   6       36.56       29.33      0.98 o
   0   1   6      192.46      195.93      3.66 o
   1   1   6      168.91      175.92      3.27 o
   2   1   6      374.96      365.71     16.59 o
   3   1   6        1.57        1.54      0.71 o
   4   1   6       22.73       21.10      2.04 o
   5   1   6       61.09       58.53      2.19 o
   6   1   6        3.57        3.94      0.88 o
   7   1   6       59.88       60.50      2.52 o
   8   1   6        6.80        9.54      3.37 o
  -9   2   6        2.45        1.96      1.66 o
  -8   2   6       47.20       48.95      6.40 o
  -7   2   6       15.56       13.03      1.76 o
  -6   2   6        4.62        5.62      1.30 o
  -5   2   6       53.84       51.61      2.69 o
  -4   2   6      126.78      121.46      3.64 o
  -3   2   6      220.70      232.62      6.47 o
  -2   2   6       11.16       11.79      1.56 o
  -1   2   6      250.91      244.82      4.75 o
   0   2   6       67.41       67.97      1.51 o
   1   2   6      374.49      369.94      9.36 o
   2   2   6        4.31        5.24      0.90 o
   3   2   6       97.34       93.05      2.54 o
   4   2   6       71.18       68.44      2.15 o
   5   2   6       36.56       37.30      1.55 o
   6   2   6       98.47       93.81      4.61 o
   7   2   6       11.22       11.21      1.90 o
   8   2   6       31.69       26.82      2.97 o
  -8   3   6       41.22       47.01      3.67 o
  -7   3   6       25.18       28.78      2.70 o
  -6   3   6        9.76       12.30      1.81 o
  -5   3   6      162.98      169.98      6.43 o
  -4   3   6       28.86       25.91      1.88 o
  -3   3   6       22.68       17.93      1.13 o
  -2   3   6      256.77      263.36      7.70 o
  -1   3   6      177.36      171.14      3.64 o
   0   3   6       62.08       63.53      2.35 o
   1   3   6       71.84       68.50      2.13 o
   2   3   6       53.50       46.68      2.18 o
   3   3   6      389.93      390.96     12.91 o
   4   3   6      182.60      179.01      7.40 o
   5   3   6       43.11       36.92      3.07 o
   6   3   6       41.36       38.03      3.08 o
   7   3   6       10.08       11.04      2.22 o
  -7   4   6       20.64       17.25      2.36 o
  -6   4   6       44.25       39.91      2.97 o
  -5   4   6       15.29       17.62      2.45 o
  -4   4   6      137.71      152.27      5.45 o
  -3   4   6       45.73       44.24      5.49 o
  -2   4   6       14.37       11.83      1.54 o
  -1   4   6      136.61      121.84      4.13 o
   0   4   6      101.36      106.95      3.38 o
   1   4   6       94.41       86.60      4.14 o
   2   4   6       54.95       57.86      4.19 o
   3   4   6      135.04      137.36      5.94 o
   4   4   6       15.73       17.91      2.31 o
   5   4   6        4.63        4.49      1.81 o
   6   4   6       12.84       14.75      2.49 o
  -6   5   6       36.23       36.80      3.01 o
  -5   5   6       23.85       32.28      3.36 o
  -4   5   6       12.00       12.08      2.50 o
  -3   5   6       16.08       21.68      1.65 o
  -2   5   6       49.60       45.82      2.57 o
  -1   5   6       68.13       61.91      5.83 o
   0   5   6      103.27      102.42      5.33 o
   1   5   6       27.07       32.99      2.46 o
   2   5   6       79.72       85.00      6.09 o
   3   5   6       35.34       42.42      3.68 o
   4   5   6       50.64       51.87      4.04 o
   5   5   6       21.63       19.59      2.93 o
  -4   6   6        9.41       13.56      2.43 o
  -2   6   6       34.67       43.20      4.68 o
  -1   6   6       41.83       54.77      3.55 o
   0   6   6        9.29        9.84      1.96 o
   1   6   6       35.95       40.88      3.37 o
   2   6   6       46.09       39.84      3.26 o
   3   6   6        6.43       12.49      2.30 o
  -2  -6   7        7.99        6.76      1.72 o
  -1  -6   7        8.39       10.48      1.85 o
   0  -6   7       35.75       39.09      3.04 o
   1  -6   7        8.57       13.26      2.44 o
  -5  -5   7       35.71       31.76      2.63 o
  -4  -5   7       21.01       26.08      2.74 o
  -3  -5   7       11.53       16.04      2.10 o
  -2  -5   7       12.01       14.39      1.77 o
  -1  -5   7       17.35       17.93      4.11 o
   0  -5   7       18.90       17.38      2.65 o
   1  -5   7       12.67       15.89      2.04 o
   2  -5   7        8.80       11.13      1.92 o
   3  -5   7       36.00       39.36      4.95 o
   4  -5   7        6.64        7.83      2.01 o
  -7  -4   7        9.36       10.25      2.59 o
  -6  -4   7       43.19       42.22      2.37 o
  -5  -4   7       40.82       34.80      2.89 o
  -4  -4   7        8.08        8.22      1.68 o
  -3  -4   7       21.36       22.76      2.01 o
  -2  -4   7        3.24        6.46      0.88 o
  -1  -4   7       86.44       90.42      3.14 o
   0  -4   7       60.84       59.60      2.61 o
   1  -4   7       72.63       70.00      3.61 o
   2  -4   7       16.67       16.44      2.00 o
   3  -4   7       48.19       50.79      3.49 o
   4  -4   7       40.94       42.15      3.00 o
   5  -4   7        0.69        0.38      1.47 o
  -8  -3   7       53.47       48.53      3.70 o
  -7  -3   7       46.49       49.48      3.24 o
  -6  -3   7       87.85      100.94      4.97 o
  -5  -3   7       43.88       44.16      2.90 o
  -4  -3   7        6.52        9.63      1.52 o
  -3  -3   7       78.28       82.05      4.97 o
  -2  -3   7       81.32       73.15      2.39 o
  -1  -3   7      226.26      209.12      5.52 o
   0  -3   7       43.41       41.92      1.91 o
   1  -3   7       23.36       29.85      2.10 o
   2  -3   7       23.13       24.84      1.88 o
   3  -3   7       55.77       54.12      3.16 o
   4  -3   7       54.36       47.90      3.19 o
   5  -3   7       50.41       45.82      4.49 o
   6  -3   7       50.66       55.11      3.83 o
  -8  -2   7       14.45       15.25      2.24 o
  -7  -2   7       12.71       11.29      1.89 o
  -6  -2   7        7.15        7.14      1.58 o
  -5  -2   7       28.96       29.22      2.14 o
  -4  -2   7      523.77      508.85     16.79 o
  -3  -2   7      194.01      182.99      6.62 o
  -2  -2   7      156.53      159.70      4.57 o
  -1  -2   7       54.71       50.06      1.75 o
   0  -2   7      448.17      444.18     12.30 o
   1  -2   7      374.88      358.06      8.96 o
   2  -2   7      199.52      200.75     13.23 o
   3  -2   7      278.93      280.18      9.73 o
   4  -2   7       46.29       48.23      2.89 o
   5  -2   7        8.30       10.03      1.78 o
   6  -2   7        7.41       13.30      2.03 o
   7  -2   7       38.33       39.54      3.41 o
  -9  -1   7       93.61       99.59      5.70 o
  -8  -1   7       15.99       16.64      2.24 o
  -7  -1   7       40.41       36.66      2.86 o
  -6  -1   7       16.85       18.06      2.96 o
  -5  -1   7       78.01       71.70      3.28 o
  -4  -1   7      252.78      253.60      8.15 o
  -3  -1   7       78.99       73.83      3.61 o
  -2  -1   7      226.91      210.16      4.55 o
  -1  -1   7      196.66      196.26      5.37 o
   0  -1   7      292.25      306.21      6.79 o
   1  -1   7      105.28      113.42      4.97 o
   2  -1   7      136.86      133.43      5.23 o
   3  -1   7       40.42       40.46      2.57 o
   4  -1   7      313.83      320.09     13.67 o
   5  -1   7       46.87       45.32      4.74 o
   6  -1   7       14.04       19.29      6.45 o
   7  -1   7       46.64       51.23      3.65 o
  -9   0   7       33.44       35.90      7.79 o
  -8   0   7       26.02       18.98      2.85 o
  -7   0   7      198.30      199.97      8.16 o
  -6   0   7       18.30       21.42      2.08 o
  -5   0   7        6.80        8.33      1.42 o
  -4   0   7       27.82       29.45      2.07 o
  -3   0   7      116.94      120.13      3.33 o
  -2   0   7       46.64       48.28      1.56 o
  -1   0   7       33.86       36.54      1.83 o
   0   0   7      590.57      575.24     11.77 o
   1   0   7       57.98       52.60      1.74 o
   2   0   7        8.41        9.98      1.05 o
   3   0   7       43.87       42.10      1.64 o
   4   0   7       37.42       35.97      2.37 o
   5   0   7       16.42       11.96      1.10 o
   6   0   7        5.18        6.38      1.46 o
   7   0   7       24.73       21.98      2.35 o
  -9   1   7       93.39       93.89      7.26 o
  -8   1   7       16.29       17.51      2.35 o
  -7   1   7       40.35       41.33      2.97 o
  -6   1   7       16.26       16.44      1.92 o
  -5   1   7       76.12       73.90      3.48 o
  -4   1   7      253.30      254.25      5.47 o
  -3   1   7       79.74       76.42      2.16 o
  -2   1   7      228.94      213.77      4.60 o
  -1   1   7      197.31      202.75      4.38 o
   0   1   7      290.97      299.54      6.11 o
   1   1   7      105.03      104.59      3.37 o
   2   1   7      136.54      135.15     10.71 o
   3   1   7       41.12       41.81      2.31 o
   4   1   7      313.09      306.37      7.81 o
   5   1   7       47.34       46.37      1.93 o
   6   1   7       13.71       13.80      1.20 o
   7   1   7       46.88       53.73      5.91 o
  -8   2   7       14.41       20.08      3.38 o
  -7   2   7       13.03       13.12      1.99 o
  -6   2   7        7.48       10.33      1.63 o
  -5   2   7       28.89       24.38      3.52 o
  -4   2   7      523.56      507.34     11.32 o
  -3   2   7      191.77      189.17      5.00 o
  -2   2   7      155.90      156.16      3.72 o
  -1   2   7       54.36       46.74      1.64 o
   0   2   7      446.55      440.78      8.16 o
   1   2   7      375.38      359.67     10.16 o
   2   2   7      200.24      200.05      7.68 o
   3   2   7      277.55      277.41      7.79 o
   4   2   7       46.99       42.85      3.28 o
   5   2   7        8.15        9.20      1.72 o
   6   2   7        7.27       11.43      1.91 o
   7   2   7       37.93       42.13      3.34 o
  -8   3   7       52.82       50.58      5.42 o
  -7   3   7       46.30       45.49      3.48 o
  -6   3   7       87.52       95.70      9.88 o
  -5   3   7       44.45       40.10      1.77 o
  -4   3   7        6.56        8.65      0.98 o
  -3   3   7       78.80       84.28      2.64 o
  -2   3   7       82.77       76.21      2.25 o
  -1   3   7      225.02      214.06      4.71 o
   0   3   7       43.73       46.52      4.68 o
   1   3   7       22.79       25.66      1.32 o
   2   3   7       23.35       22.49      1.60 o
   3   3   7       55.49       49.68      3.12 o
   4   3   7       53.87       52.22      3.64 o
   5   3   7       50.62       53.92      3.63 o
   6   3   7       50.66       51.51      3.65 o
  -7   4   7        9.46        9.89      2.03 o
  -6   4   7       43.59       54.68      3.41 o
  -5   4   7       40.68       42.10      2.83 o
  -4   4   7        7.68        7.61      1.08 o
  -3   4   7       21.43       20.27      1.27 o
  -2   4   7        3.05        2.93      0.71 o
  -1   4   7       86.01       91.00      3.54 o
   0   4   7       61.11       57.90      2.46 o
   1   4   7       71.91       62.22      3.65 o
   2   4   7       16.91       17.61      2.09 o
   3   4   7       47.34       53.06      4.72 o
   4   4   7       41.43       42.40      3.19 o
   5   4   7        0.77       -0.16      3.47 o
  -5   5   7       35.39       30.71      2.58 o
  -4   5   7       21.19       26.26      1.80 o
  -3   5   7       11.64       12.08      2.29 o
  -2   5   7       12.21       16.09      2.66 o
  -1   5   7       16.98       16.68      2.89 o
   0   5   7       18.58       17.64      2.21 o
   1   5   7       12.87       19.67      5.10 o
   2   5   7        8.64       10.88      2.05 o
   3   5   7       36.08       37.13      3.43 o
   4   5   7        6.82        5.43      2.10 o
  -2   6   7        7.73        5.17      2.66 o
  -1   6   7        8.58       13.55      2.43 o
   0   6   7       36.12       36.81      3.59 o
   1   6   7        8.46        8.54      3.13 o
  -4  -5   8        4.32        8.39      1.99 o
  -3  -5   8        5.99       11.37      1.97 o
  -2  -5   8       19.66       26.72      2.88 o
  -1  -5   8       57.14       60.94      3.18 o
   0  -5   8        5.79        7.45      1.55 o
   1  -5   8       50.14       48.63      3.59 o
   2  -5   8        9.80       13.38      3.16 o
   3  -5   8       12.64       16.90      2.47 o
  -6  -4   8        1.64        0.02      1.49 o
  -5  -4   8       11.68       12.92      2.05 o
  -4  -4   8       93.09       88.22      4.87 o
  -3  -4   8      123.13      120.24     10.35 o
  -2  -4   8       38.63       39.90      2.01 o
  -1  -4   8        7.43        7.40      1.18 o
   0  -4   8       68.30       69.08      2.91 o
   1  -4   8        8.52       11.29      2.63 o
   2  -4   8       35.10       31.72      2.87 o
   3  -4   8       45.36       47.91      4.03 o
   4  -4   8       21.21       18.41      2.50 o
  -7  -3   8       11.04       14.22      2.24 o
  -6  -3   8       33.04       34.09      2.76 o
  -5  -3   8        1.56        0.90      1.29 o
  -4  -3   8       13.53       10.45      1.61 o
  -3  -3   8       32.86       32.05      2.56 o
  -2  -3   8        9.77       13.21      1.02 o
  -1  -3   8       96.50       95.39      3.10 o
   0  -3   8        2.00        4.66      1.46 o
   1  -3   8      138.45      159.44     12.03 o
   2  -3   8       44.38       47.33      2.92 o
   3  -3   8        3.52        7.84      1.58 o
   4  -3   8       42.90       38.63      3.12 o
   5  -3   8       13.20       16.48      2.61 o
  -8  -2   8       15.57       12.92      2.39 o
  -7  -2   8       79.23       75.91      4.37 o
  -6  -2   8       69.25       78.27      4.33 o
  -5  -2   8      102.31      102.94      4.95 o
  -4  -2   8       12.63       10.02      1.68 o
  -3  -2   8      120.59      107.27      4.67 o
  -2  -2   8        0.19        0.85      0.74 o
  -1  -2   8      132.20      137.01      7.66 o
   0  -2   8       35.44       34.44      2.68 o
   1  -2   8       66.36       68.00      2.65 o
   2  -2   8       52.84       53.99      3.02 o
   3  -2   8       44.44       41.41      2.88 o
   4  -2   8       31.10       34.22      4.89 o
   5  -2   8       18.00       18.38      3.89 o
   6  -2   8        0.42        1.25      2.71 o
  -8  -1   8       37.48       41.84      3.34 o
  -7  -1   8       17.53       20.19      2.33 o
  -6  -1   8       55.48       53.47      3.25 o
  -5  -1   8      106.19      103.83      4.71 o
  -4  -1   8        3.92        7.93      2.36 o
  -3  -1   8       28.30       25.10      8.07 o
  -2  -1   8      233.52      238.03      5.48 o
  -1  -1   8       17.18       15.74      1.08 o
   0  -1   8       63.32       65.09      2.24 o
   1  -1   8       99.29       99.14      3.63 o
   2  -1   8      353.92      370.53     12.29 o
   3  -1   8      209.94      201.11     12.36 o
   4  -1   8       68.46       65.98      3.82 o
   5  -1   8      115.00      106.40      5.21 o
   6  -1   8       35.28       26.40      2.77 o
  -8   0   8      146.28      131.21      6.87 o
  -7   0   8       17.21       19.00      5.20 o
  -6   0   8        4.96        2.39      1.35 o
  -5   0   8       41.86       34.29      5.36 o
  -4   0   8       94.02       84.25      3.67 o
  -3   0   8      335.20      341.90      8.25 o
  -2   0   8      102.25      103.03      2.88 o
  -1   0   8       68.29       64.85      3.59 o
   0   0   8       11.07       10.11      1.01 o
   1   0   8      194.00      197.73      4.94 o
   2   0   8       61.98       57.97      2.05 o
   3   0   8        0.01        0.58      0.63 o
   4   0   8        0.23        0.81      1.14 o
   5   0   8       16.57       19.17      2.09 o
   6   0   8        3.21        9.72      1.72 o
   7   0   8        0.24       -0.69      1.27 o
  -8   1   8       37.29       43.59      3.58 o
  -7   1   8       17.47       23.33      7.61 o
  -6   1   8       55.54       56.25      3.37 o
  -5   1   8      106.78      100.55      6.15 o
  -4   1   8        4.21        3.57      0.65 o
  -3   1   8       28.98       27.14      1.25 o
  -2   1   8      232.28      230.34      5.55 o
  -1   1   8       17.80       14.71      1.02 o
   0   1   8       62.93       62.08      1.99 o
   1   1   8      100.80       94.50      4.34 o
   2   1   8      353.25      361.81     22.94 o
   3   1   8      210.85      206.08      7.51 o
   4   1   8       69.38       66.96      2.57 o
   5   1   8      115.45      107.57      3.61 o
   6   1   8       35.61       30.56      4.14 o
  -8   2   8       15.39       18.12      2.46 o
  -7   2   8       78.76       83.19      4.52 o
  -6   2   8       68.84       78.00      4.25 o
  -5   2   8      102.10       98.47      4.57 o
  -4   2   8       12.08       12.37      1.37 o
  -3   2   8      122.56      110.50      3.15 o
  -2   2   8        0.21        0.47      0.60 o
  -1   2   8      131.49      130.64      3.38 o
   0   2   8       36.67       33.23      1.81 o
   1   2   8       65.02       64.24      2.93 o
   2   2   8       52.04       53.34      2.25 o
   3   2   8       44.37       41.76      1.92 o
   4   2   8       30.87       28.29      1.57 o
   5   2   8       18.04       21.60      2.16 o
   6   2   8        0.44        2.60      1.37 o
  -7   3   8       11.04       12.96      2.33 o
  -6   3   8       33.74       35.80      2.94 o
  -5   3   8        1.67        3.64      1.08 o
  -4   3   8       13.67       12.99      1.60 o
  -3   3   8       32.88       33.69      1.53 o
  -2   3   8        9.54       10.46      1.25 o
  -1   3   8       96.15       88.93      5.08 o
   0   3   8        2.01        0.25      1.02 o
   1   3   8      139.40      147.74      4.43 o
   2   3   8       44.14       45.67      2.04 o
   3   3   8        3.41        3.35      2.77 o
   4   3   8       43.55       43.64      3.31 o
   5   3   8       13.14       13.26      2.22 o
  -6   4   8        1.60        3.72      1.47 o
  -5   4   8       11.84       11.96      1.34 o
  -4   4   8       93.05       89.89      3.25 o
  -3   4   8      123.91      124.16      3.79 o
  -2   4   8       38.82       38.01      3.94 o
  -1   4   8        7.77        5.50      1.13 o
   0   4   8       68.38       63.60      2.99 o
   1   4   8        8.55        7.73      1.81 o
   2   4   8       35.36       38.10      2.82 o
   3   4   8       44.88       42.67      3.64 o
   4   4   8       21.54       26.67      2.82 o
  -4   5   8        4.26        6.54      2.29 o
  -3   5   8        5.95        7.37      1.61 o
  -2   5   8       19.59       22.83      3.58 o
  -1   5   8       57.73       59.19      5.48 o
   0   5   8        5.77        7.10      1.91 o
   1   5   8       50.70       51.68      3.85 o
   2   5   8        9.87       12.82      2.82 o
   3   5   8       12.90       11.99      2.61 o
  -2  -5   9        8.79       13.74      2.47 o
  -1  -5   9       14.85       14.60      2.35 o
   0  -5   9        9.73       11.13      3.16 o
  -5  -4   9        8.20       12.92      3.57 o
  -4  -4   9        9.41       12.01      2.10 o
  -3  -4   9       24.09       18.20      2.37 o
  -2  -4   9       16.57       18.95      2.81 o
  -1  -4   9       18.53       22.53      1.70 o
   0  -4   9       41.91       44.34      4.88 o
   1  -4   9       37.74       45.59      3.20 o
   2  -4   9       36.07       45.30      3.30 o
   3  -4   9       31.33       32.30      3.12 o
  -6  -3   9       68.91       68.91      4.58 o
  -5  -3   9       70.64       67.54      4.87 o
  -4  -3   9       12.83       12.33      2.04 o
  -3  -3   9       23.84       27.48      3.83 o
  -2  -3   9       16.95       16.67      3.01 o
  -1  -3   9       66.09       61.30      2.63 o
   0  -3   9       34.26       33.54      2.11 o
   1  -3   9       22.91       28.51      2.34 o
   2  -3   9        4.74        5.34      1.60 o
   3  -3   9        6.77        9.32      2.88 o
   4  -3   9        1.69        0.79      1.48 o
  -7  -2   9       65.94       67.69      5.24 o
  -6  -2   9        4.03        6.77      1.65 o
  -5  -2   9       29.98       30.60      2.69 o
  -4  -2   9       13.06       14.25      1.97 o
  -3  -2   9      284.50      266.87     10.26 o
  -2  -2   9        6.77        5.69      0.86 o
  -1  -2   9       31.50       36.85      1.74 o
   0  -2   9        7.23        5.35      1.60 o
   1  -2   9       19.76       20.97      1.48 o
   2  -2   9      117.78      116.29      5.45 o
   3  -2   9        1.64        0.99      2.18 o
   4  -2   9       34.30       38.25      3.09 o
   5  -2   9        6.19        5.94      1.96 o
  -7  -1   9        1.11        4.53      2.41 o
  -6  -1   9       22.13       24.52      2.45 o
  -5  -1   9        7.95        7.94      2.82 o
  -4  -1   9      118.08      123.45      5.56 o
  -3  -1   9       15.22       15.12      3.64 o
  -2  -1   9      356.70      353.75      8.57 o
  -1  -1   9       46.82       44.49      1.93 o
   0  -1   9      167.04      160.16      7.47 o
   1  -1   9       45.19       46.65      2.18 o
   2  -1   9       56.14       53.90      3.34 o
   3  -1   9      126.10      125.48      5.97 o
   4  -1   9        5.33        2.90      1.69 o
   5  -1   9       86.00       86.14      4.94 o
   6  -1   9        2.00        2.04      1.68 o
  -8   0   9        0.15       -1.31      1.61 o
  -7   0   9      104.29       98.67      6.16 o
  -6   0   9       99.24      100.07      5.61 o
  -5   0   9        5.60        5.77      1.45 o
  -4   0   9      103.31      105.22      4.74 o
  -3   0   9       24.41       25.80      4.34 o
  -2   0   9       12.12       11.76      1.97 o
  -1   0   9        0.13        2.45      1.80 o
   0   0   9       64.94       68.16      2.41 o
   1   0   9       29.08       28.32      1.85 o
   2   0   9        0.44       -0.21      0.89 o
   3   0   9        7.03       10.15      1.98 o
   4   0   9       86.62       91.11      4.78 o
   5   0   9       20.37       19.47      2.35 o
   6   0   9       26.13       31.51      3.07 o
  -7   1   9        1.13        1.25      1.58 o
  -6   1   9       22.42       22.41      3.85 o
  -5   1   9        7.69        9.13      2.57 o
  -4   1   9      118.70      117.98      4.92 o
  -3   1   9       15.03       14.67      1.08 o
  -2   1   9      357.04      361.05     14.63 o
  -1   1   9       46.76       40.66      2.79 o
   0   1   9      167.82      155.10      4.66 o
   1   1   9       45.14       44.55      2.53 o
   2   1   9       56.92       58.56      5.80 o
   3   1   9      126.13      130.27      5.16 o
   4   1   9        5.37        7.13      1.09 o
   5   1   9       85.56       86.44      5.65 o
   6   1   9        2.10        2.68      2.63 o
  -7   2   9       66.12       68.75      4.63 o
  -6   2   9        4.11        0.74      1.57 o
  -5   2   9       30.13       33.07      2.61 o
  -4   2   9       13.24       14.72      1.44 o
  -3   2   9      284.04      276.35      7.08 o
  -2   2   9        6.68        6.77      0.85 o
  -1   2   9       31.77       31.43      1.44 o
   0   2   9        6.86        9.38      1.94 o
   1   2   9       19.87       23.68      2.29 o
   2   2   9      116.97      110.87      4.86 o
   3   2   9        1.73        5.98      1.37 o
   4   2   9       34.02       34.56      2.96 o
   5   2   9        6.12        9.84      3.53 o
  -6   3   9       68.13       68.33      5.88 o
  -5   3   9       70.01       79.11      4.16 o
  -4   3   9       12.88       12.90      1.25 o
  -3   3   9       23.64       29.54      2.12 o
  -2   3   9       17.07       19.26      2.08 o
  -1   3   9       66.71       62.31      4.31 o
   0   3   9       34.10       35.77      2.22 o
   1   3   9       22.50       27.43      1.77 o
   2   3   9        4.98        6.94      2.07 o
   3   3   9        6.78        7.72      1.89 o
   4   3   9        1.70        0.56      1.49 o
  -5   4   9        8.26        7.97      3.12 o
  -4   4   9        9.53        8.72      1.61 o
  -3   4   9       23.30       22.91      2.10 o
  -2   4   9       16.61       11.99      1.75 o
  -1   4   9       18.44       21.25      2.12 o
   0   4   9       41.66       43.44      4.56 o
   1   4   9       37.58       44.55      3.52 o
   2   4   9       35.48       30.63      3.28 o
   3   4   9       31.35       38.27      3.46 o
  -2   5   9        9.02        9.34      2.58 o
  -1   5   9       14.69       13.26      3.15 o
   0   5   9        9.65        9.03      2.20 o
  -3  -4  10       40.68       40.55      3.63 o
  -2  -4  10       18.11       19.45      3.64 o
  -1  -4  10       15.03       18.41      2.67 o
   0  -4  10       16.87       26.95      4.26 o
   1  -4  10       11.56       15.81      2.34 o
  -5  -3  10       15.00       11.38      2.03 o
  -4  -3  10       13.93       17.69      2.61 o
  -3  -3  10        3.10        5.93      1.70 o
  -2  -3  10        4.63        7.37      2.30 o
  -1  -3  10       38.65       41.26      3.22 o
   0  -3  10       42.25       40.61      2.26 o
   1  -3  10       32.73       40.18      3.12 o
   2  -3  10       92.67       98.87      5.47 o
   3  -3  10       18.38       17.49      3.92 o
  -6  -2  10       32.08       34.49      3.33 o
  -5  -2  10       23.55       27.26      5.95 o
  -4  -2  10       30.16       35.30      3.15 o
  -3  -2  10       52.00       48.98      3.39 o
  -2  -2  10       10.26       12.16      2.69 o
  -1  -2  10       33.41       32.01      1.85 o
   0  -2  10       83.82       82.37      3.28 o
   1  -2  10       16.22       23.68      2.11 o
   2  -2  10       15.93       21.68      2.57 o
   3  -2  10       25.93       29.61      2.70 o
   4  -2  10       86.96       88.08      5.52 o
  -6  -1  10       34.58       35.50      3.21 o
  -5  -1  10       60.81       66.88      4.21 o
  -4  -1  10        5.70        4.08      1.52 o
  -3  -1  10       31.79       31.67      2.59 o
  -2  -1  10       62.80       65.24      3.54 o
  -1  -1  10      123.30      127.32      4.16 o
   0  -1  10       75.85       70.05      3.03 o
   1  -1  10        7.63        9.23      1.40 o
   2  -1  10        0.80       -1.29      1.29 o
   3  -1  10        6.27        8.07      1.86 o
   4  -1  10       14.02       11.79      2.18 o
  -7   0  10       20.33       20.05      3.54 o
  -6   0  10        1.48        1.43      1.70 o
  -5   0  10        1.05        0.78      1.29 o
  -4   0  10       21.57       24.24      2.44 o
  -3   0  10       45.47       49.80      3.86 o
  -2   0  10      231.62      222.67      6.15 o
  -1   0  10       24.38       26.83      1.56 o
   0   0  10       47.53       50.21      3.07 o
   1   0  10       35.87       37.52      1.93 o
   2   0  10        8.36       10.32      1.87 o
   3   0  10       37.32       34.33      2.77 o
   4   0  10        4.55        3.81      1.67 o
  -6   1  10       34.52       38.24      3.12 o
  -5   1  10       60.23       61.67      3.76 o
  -4   1  10        5.55        5.76      1.46 o
  -3   1  10       31.84       35.51      2.85 o
  -2   1  10       63.75       59.30      5.46 o
  -1   1  10      123.56      120.28      3.76 o
   0   1  10       76.29       74.92      3.81 o
   1   1  10        7.85       11.10      1.66 o
   2   1  10        0.83        1.51      0.90 o
   3   1  10        6.55        7.91      1.54 o
   4   1  10       14.13       16.62      2.12 o
  -6   2  10       31.76       36.36      3.24 o
  -5   2  10       23.64       27.66      3.44 o
  -4   2  10       29.81       35.11      2.38 o
  -3   2  10       52.36       48.45      3.01 o
  -2   2  10        9.92        8.25      1.01 o
  -1   2  10       33.18       34.90      3.31 o
   0   2  10       83.38       76.56      4.04 o
   1   2  10       16.13       16.89      1.76 o
   2   2  10       16.11       20.01      1.71 o
   3   2  10       25.83       29.19      2.75 o
   4   2  10       87.05       78.96      7.69 o
  -5   3  10       15.08       11.99      2.02 o
  -4   3  10       14.12       12.21      1.92 o
  -3   3  10        3.02        3.90      1.45 o
  -2   3  10        4.53        3.91      1.46 o
  -1   3  10       38.33       40.32      2.71 o
   0   3  10       42.40       36.91      2.66 o
   1   3  10       32.67       34.78      3.09 o
   2   3  10       93.26       95.87      5.50 o
   3   3  10       18.37       17.37      4.89 o
  -3   4  10       41.03       41.84      3.18 o
  -2   4  10       17.92       14.15      2.42 o
  -1   4  10       15.21       19.93      3.47 o
   0   4  10       16.49       17.55      3.77 o
   1   4  10       11.78       13.39      2.45 o
  -3  -3  11        8.29       10.94      2.68 o
  -2  -3  11       63.10       75.07      4.67 o
  -1  -3  11        2.51        6.81      3.85 o
   0  -3  11       14.65       16.87      3.65 o
  -4  -2  11       23.77       23.31      2.56 o
  -3  -2  11        1.34        5.03      2.09 o
  -2  -2  11       63.06       62.43      4.03 o
  -1  -2  11       10.19       12.24      1.96 o
   0  -2  11       40.58       45.47      2.65 o
   1  -2  11       24.29       27.77      2.65 o
   2  -2  11        4.00        5.02      1.96 o
  -5  -1  11       22.36       18.38      2.31 o
  -4  -1  11        4.43        8.20      3.68 o
  -3  -1  11        7.65        8.12      1.79 o
  -2  -1  11        4.37        8.35      1.52 o
  -1  -1  11       92.68       97.22      3.55 o
   0  -1  11       31.43       33.69      2.67 o
   1  -1  11       47.58       43.96      3.26 o
   2  -1  11        3.72        4.80      2.89 o
   3  -1  11       29.68       33.93      3.26 o
  -5   0  11        0.57        1.04      1.51 o
  -4   0  11       43.84       44.13      3.11 o
  -3   0  11       95.22       97.91      4.80 o
  -2   0  11        8.26        9.22      1.64 o
  -1   0  11        2.14        4.71      1.83 o
   0   0  11       32.48       38.39      2.05 o
   1   0  11       55.83       47.38      3.47 o
   2   0  11        2.39        4.82      2.55 o
   3   0  11       37.91       51.58      8.96 o
  -5   1  11       22.89       22.95      2.48 o
  -4   1  11        4.51        9.02      2.47 o
  -3   1  11        7.68        8.70      1.64 o
  -2   1  11        4.33        5.25      2.99 o
  -1   1  11       92.09       90.30      4.75 o
   0   1  11       31.19       31.42      2.70 o
   1   1  11       47.28       43.31      4.04 o
   2   1  11        3.76        5.50      2.77 o
   3   1  11       29.66       34.41      4.61 o
  -4   2  11       23.54       22.29      2.38 o
  -3   2  11        1.21        3.45      2.57 o
  -2   2  11       63.12       57.79      3.58 o
  -1   2  11       10.36       12.04      1.69 o
   0   2  11       40.25       37.59      3.00 o
   1   2  11       24.11       24.57      1.91 o
   2   2  11        3.95        4.19      3.28 o
  -3   3  11        8.48        8.62      3.07 o
  -2   3  11       63.67       71.32      4.17 o
  -1   3  11        2.55        3.23      1.57 o
   0   3  11       14.39       17.61      3.52 o
  -2  -1  12       15.09       13.23      2.20 o
  -1  -1  12       48.98       48.77      3.30 o
   0  -1  12       12.89       12.92      3.69 o
  -3   0  12        6.30       14.79      3.12 o
  -2   0  12       21.35       25.58      4.82 o
  -1   0  12        8.87       12.03      3.26 o
   0   0  12        1.38        1.78      1.38 o
  -2   1  12       15.35       13.69      3.26 o
  -1   1  12       49.49       50.53      5.49 o
   0   1  12       13.07       12.33      2.54 o
 
